# Supplementary material for: Crystal structure of bis­(1,3-di­meth­oxy­imidazolin-2-yl­idene)silver(I) hexa­fluorido­phosphate, N-heterocyclic carbene (NHC) complex
Source: Acta Crystallogr E Crystallogr Commun. 2015 Dec 9;71(Pt 12):m251–2. doi: 10.1107/S2056989015023130 (PMC4719859; doi:10.1107/S2056989015023130)
Supplement: Supplementary file 1 [file e-71-0m251-sup1.cif]

##############################################################################
#                                                                            #
# This CIF contains the data in a paper accepted for publication in          #
# Acta Crystallographica Section E. It conforms to the requirements of       #
# Notes for Authors for Acta Crystallographica Section E, and has been       #
# peer reviewed under the auspices of the IUCr Commission on Journals.       #
#                                                                            #
# Full details of the Crystallographic Information File format               #
# are given in the paper "The Crystallographic Information File (CIF):       #
# a New Standard Archive File for Crystallography" by S. R. Hall, F. H.      #
# Allen and I. D. Brown [Acta Cryst. (1991), A47, 655-685].                  #
#                                                                            #
# The current version of the core CIF dictionary is obtainable from          #
# ftp://ftp.iucr.org/pub/cif_core.dic.                                       #
#                                                                            #
# Software is freely available for graphical display of the structure(s)     #
# in this CIF. For information consult the CIF software page                 #
# http://www.iucr.org/resources/cif/software.                                #
#                                                                            #
# This file may be used for bona fide research purposes within the           #
# scientific community so long as proper attribution is given to the journal # 
# article from which it was obtained.                                        #
#                                                                            #
##############################################################################
data_I
_database_code_depnum_ccdc_archive 'CCDC 1439919'
_audit_creation_method     'WinGX routine CIF_UPDATE'
_audit_conform_dict_name     cif_core.dic
_audit_conform_dict_version     2.4
_journal_date_recd_electronic     2015-11-20
_journal_date_accepted     2015-12-01
_journal_name_full     'Acta Crystallographica, Section E'
_journal_year     2016
_journal_volume     72
_journal_issue      1
_journal_page_first     m251
_journal_page_last     m252
_journal_paper_category     HM
_journal_paper_doi     10.1107/S2056989015023130
_journal_coeditor_code     BQ2402
_publ_contact_author_name     'Laus, Gerhard'
_publ_contact_author_address
;     University of Innsbruck
      Faculty of Chemistry and Pharmacy
      Innrain 80
      6020 Innsbruck
      Austria
;
_publ_contact_author_email     'gerhard.laus@uibk.ac.at'
_publ_contact_author_fax     '43 512 507 57099'
_publ_contact_author_phone     '43 512 507 57080'
_publ_section_title
;
Crystal structure of bis(1,3-dimethoxyimidazolin-2-ylidene)silver(I)
hexafluoridophosphate, N-heterocyclic carbene (NHC) complex
;
loop_
    _publ_author_name
    _publ_author_address
    'Rietzler, Barbara'
;     University of Innsbruck
      Faculty of Chemistry and Pharmacy
      Innrain 80
      6020 Innsbruck
      Austria
;
    'Laus, Gerhard'
;     University of Innsbruck
      Faculty of Chemistry and Pharmacy
      Innrain 80
      6020 Innsbruck
      Austria
;
    'Kahlenberg, Volker'
;     University of Innsbruck
      Institute of Mineralogy and Petrography
      Innrain 52
      6020 Innsbruck
      Austria
;
    'Schottenberger, Herwig'
;     University of Innsbruck
      Faculty of Chemistry and Pharmacy
      Innrain 80
      6020 Innsbruck
      Austria
;
_chemical_name_systematic
;
Bis(1,3-dimethoxyimidazolin-2-ylidene)silver(I)
hexafluoridophosphate
;
_chemical_formula_moiety     'C10 H16 Ag N4 O4 +, F6 P -'
_chemical_formula_sum     'C10 H16 Ag F6 N4 O4 P'
_chemical_formula_iupac     '[Ag (C5 H8 N2 O2)2] P F6'
_chemical_formula_weight     509.11
_symmetry_cell_setting     triclinic
_symmetry_space_group_name_H-M     'P -1'
_symmetry_space_group_name_Hall     '-P 1'
loop_
    _symmetry_equiv_pos_as_xyz
    'x, y, z'
    '-x, -y, -z'
_cell_length_a     7.5254(7)
_cell_length_b     11.7221(12)
_cell_length_c     11.8697(12)
_cell_angle_alpha     109.481(9)
_cell_angle_beta     100.698(8)
_cell_angle_gamma     100.052(8)
_cell_volume     937.84(17)
_cell_formula_units_Z     2
_cell_measurement_reflns_used     2189
_cell_measurement_theta_min     3.1425
_cell_measurement_theta_max     28.5368
_cell_measurement_temperature     243(2)
_exptl_crystal_description     'prismatic fragment'
_exptl_crystal_colour     colourless
_exptl_crystal_size_max     0.25
_exptl_crystal_size_mid     0.12
_exptl_crystal_size_min     0.05
_exptl_crystal_density_diffrn     1.803
_exptl_crystal_density_method     'not measured'
_exptl_crystal_F_000     504
_exptl_absorpt_coefficient_mu     1.24
_exptl_absorpt_correction_type     multi-scan
_exptl_absorpt_process_details
;
(CrysAlis PRO; Agilent, 2012)
;
_exptl_absorpt_correction_T_min     0.77029
_exptl_absorpt_correction_T_max     1
_exptl_special_details
;
Absorption correction: CrysAlisPro, Agilent Technologies,
        Version 1.171.36.20 (release 27-06-2012 CrysAlis171 .NET)
        (compiled Jul 11 2012,15:38:31)
        Empirical absorption correction using spherical harmonics,
 implemented in SCALE3 ABSPACK scaling algorithm.
;
_diffrn_ambient_temperature     243(2)
_diffrn_radiation_type     MoK\a
_diffrn_radiation_wavelength     0.71073
_diffrn_radiation_monochromator     graphite
_diffrn_measurement_device_type     'Agilent Xcalibur (Ruby, Gemini ultra)'
_diffrn_measurement_method     '\w scans'
_diffrn_detector_area_resol_mean     10.3575
_diffrn_reflns_number     5767
_diffrn_reflns_av_R_equivalents     0.0307
_diffrn_reflns_theta_min     3.15
_diffrn_reflns_theta_max     25.35
_diffrn_reflns_theta_full     25.35
_diffrn_measured_fraction_theta_max     0.993
_diffrn_measured_fraction_theta_full     0.993
_diffrn_reflns_limit_h_min     -9
_diffrn_reflns_limit_h_max     7
_diffrn_reflns_limit_k_min     -12
_diffrn_reflns_limit_k_max     14
_diffrn_reflns_limit_l_min     -14
_diffrn_reflns_limit_l_max     14
_refine_special_details
;
 Refinement of F^2^ against ALL reflections.  The weighted R-factor wR and
 goodness of fit S are based on F^2^, conventional R-factors R are based
 on F, with F set to zero for negative F^2^. The threshold expression of
 F^2^ > 2sigma(F^2^) is used only for calculating R-factors(gt) etc. and is
 not relevant to the choice of reflections for refinement.  R-factors based
 on F^2^ are statistically about twice as large as those based on F, and R-
 factors based on ALL data will be even larger.
;
_reflns_number_total     3398
_reflns_number_gt     2814
_reflns_threshold_expression     I>2sigma(I)
_refine_ls_structure_factor_coef     Fsqd
_refine_ls_matrix_type     full
_refine_ls_R_factor_all     0.0557
_refine_ls_R_factor_gt     0.0435
_refine_ls_wR_factor_gt     0.1005
_refine_ls_wR_factor_ref     0.109
_refine_ls_goodness_of_fit_ref     1.021
_refine_ls_restrained_S_all     1.024
_refine_ls_number_reflns     3398
_refine_ls_number_parameters     222
_refine_ls_number_restraints     6
_refine_ls_hydrogen_treatment     constr
_refine_ls_weighting_scheme     calc
_refine_ls_weighting_details
         'calc w=1/[\s^2^(Fo^2^)+(0.0489P)^2^+1.0584P] where P=(Fo^2^+2Fc^2^)/3'
_atom_sites_solution_hydrogens     geom
_atom_sites_solution_primary     direct
_atom_sites_solution_secondary     difmap
_refine_ls_shift/su_max     0
_refine_ls_shift/su_mean     0
_refine_diff_density_max     0.754
_refine_diff_density_min     -0.595
_refine_ls_extinction_method
;
SHELXL97 (Sheldrick, 2008)
;
_refine_ls_extinction_coef     0.0166(15)
_refine_ls_extinction_expression
                                    Fc^*^=kFc[1+0.001xFc^2^\l^3^/sin(2\q)]^-1/4^
loop_
    _atom_type_symbol
    _atom_type_description
    _atom_type_scat_dispersion_real
    _atom_type_scat_dispersion_imag
    _atom_type_scat_source
    C C 0.0033 0.0016 'International Tables Vol C Tables 4.2.6.8 and 6.1.1.4'
    H H 0 0 'International Tables Vol C Tables 4.2.6.8 and 6.1.1.4'
    N N 0.0061 0.0033 'International Tables Vol C Tables 4.2.6.8 and 6.1.1.4'
    O O 0.0106 0.006 'International Tables Vol C Tables 4.2.6.8 and 6.1.1.4'
    F F 0.0171 0.0103 'International Tables Vol C Tables 4.2.6.8 and 6.1.1.4'
    P P 0.1023 0.0942 'International Tables Vol C Tables 4.2.6.8 and 6.1.1.4'
    Ag Ag -0.8971 1.1015 'International Tables Vol C Tables 4.2.6.8 and 6.1.1.4'
_computing_data_collection
;
CrysAlis PRO (Agilent, 2012)
;
_computing_cell_refinement
;
CrysAlis PRO (Agilent, 2012)
;
_computing_data_reduction
;
CrysAlis PRO (Agilent, 2012)
;
_computing_structure_solution
;
SIR2002 (Burla <i>et al.</i>,  2003)
;
_computing_structure_refinement
;
SHELXL97 (Sheldrick, 2008)
;
_computing_molecular_graphics
;
ORTEP-3 for Windows (Farrugia, 2012) and Mercury (Macrae <i>et al.</i>, 2006)
;
_computing_publication_material
;
SHELXL97 (Sheldrick, 2008)
;
loop_
    _atom_site_type_symbol
    _atom_site_label
    _atom_site_fract_x
    _atom_site_fract_y
    _atom_site_fract_z
    _atom_site_U_iso_or_equiv
    _atom_site_adp_type
    _atom_site_calc_flag
    _atom_site_refinement_flags
    _atom_site_occupancy
    _atom_site_symmetry_multiplicity
    _atom_site_disorder_assembly
    _atom_site_disorder_group
    Ag Ag 0.23186(5) 0.43947(3) 0.95741(3) 0.04281(18) Uani d . 1 1 . .
    P P 0.5262(2) 0.18543(11) 1.32827(11) 0.0552(4) Uani d D 1 1 . .
    F F1 0.5321(7) 0.2674(3) 1.2468(3) 0.0968(10) Uani d D 1 1 . .
    F F6 0.5226(8) 0.3018(3) 1.4400(3) 0.1157(13) Uani d D 1 1 . .
    F F3 0.7426(5) 0.2188(6) 1.3712(6) 0.1502(16) Uani d D 1 1 . .
    F F2 0.5166(7) 0.1034(3) 1.4097(3) 0.0968(10) Uani d D 1 1 . .
    F F5 0.5222(8) 0.0672(3) 1.2160(3) 0.1157(13) Uani d D 1 1 . .
    F F4 0.3055(5) 0.1529(6) 1.2871(6) 0.1502(16) Uani d D 1 1 . .
    O O4 0.3885(5) 0.7554(3) 1.0537(4) 0.0560(9) Uani d . 1 1 . .
    O O3 0.1139(5) 0.4969(3) 1.2341(3) 0.0528(9) Uani d . 1 1 . .
    O O2 0.0715(5) 0.1240(3) 0.8695(4) 0.0611(10) Uani d . 1 1 . .
    C C1 0.2102(6) 0.2811(4) 0.8048(4) 0.0403(10) Uani d . 1 1 . .
    O O1 0.3470(5) 0.3732(4) 0.6798(3) 0.0605(10) Uani d . 1 1 . .
    N N3 0.2052(5) 0.6009(3) 1.2185(3) 0.0389(8) Uani d . 1 1 . .
    N N2 0.1483(6) 0.1604(4) 0.7865(4) 0.0471(10) Uani d . 1 1 . .
    N N4 0.3151(5) 0.7149(3) 1.1359(3) 0.0395(9) Uani d . 1 1 . .
    N N1 0.2605(6) 0.2710(4) 0.7000(4) 0.0463(9) Uani d . 1 1 . .
    C C6 0.2497(6) 0.5939(4) 1.1125(4) 0.0377(10) Uani d . 1 1 . .
    C C10 0.2488(9) 0.7857(6) 0.9781(6) 0.0709(17) Uani d . 1 1 . .
    H H10A 0.1441 0.7126 0.9337 0.106 Uiso calc R 1 1 . .
    H H10B 0.301 0.812 0.9192 0.106 Uiso calc R 1 1 . .
    H H10C 0.2062 0.853 1.0298 0.106 Uiso calc R 1 1 . .
    C C7 0.2416(7) 0.7202(4) 1.3035(4) 0.0450(11) Uani d . 1 1 . .
    H H7 0.2208 0.7447 1.3828 0.054 Uiso calc R 1 1 . .
    C C8 0.3132(7) 0.7948(4) 1.2498(5) 0.0488(12) Uani d . 1 1 . .
    H H8 0.3533 0.8827 1.2831 0.059 Uiso calc R 1 1 . .
    C C5 0.2106(9) 0.1109(7) 0.9606(7) 0.0790(19) Uani d . 1 1 . .
    H H5A 0.2746 0.0506 0.9201 0.118 Uiso calc R 1 1 . .
    H H5B 0.1516 0.0821 1.0157 0.118 Uiso calc R 1 1 . .
    H H5C 0.3001 0.1912 1.008 0.118 Uiso calc R 1 1 . .
    C C4 0.2153(9) 0.4083(6) 0.6024(6) 0.0729(17) Uani d . 1 1 . .
    H H4A 0.1472 0.3355 0.5284 0.109 Uiso calc R 1 1 . .
    H H4B 0.2814 0.472 0.579 0.109 Uiso calc R 1 1 . .
    H H4C 0.1282 0.441 0.6471 0.109 Uiso calc R 1 1 . .
    C C3 0.1572(9) 0.0797(5) 0.6757(5) 0.0642(15) Uani d . 1 1 . .
    H H3 0.1188 -0.0081 0.645 0.077 Uiso calc R 1 1 . .
    C C9 0.2456(9) 0.4396(5) 1.2843(6) 0.0704(17) Uani d . 1 1 . .
    H H9A 0.3259 0.4172 1.2297 0.106 Uiso calc R 1 1 . .
    H H9B 0.1786 0.3649 1.2917 0.106 Uiso calc R 1 1 . .
    H H9C 0.3212 0.4981 1.3654 0.106 Uiso calc R 1 1 . .
    C C2 0.2309(8) 0.1495(5) 0.6192(5) 0.0630(15) Uani d . 1 1 . .
    H H2 0.2569 0.122 0.5415 0.076 Uiso calc R 1 1 . .
loop_
    _atom_site_aniso_label
    _atom_site_aniso_U_11
    _atom_site_aniso_U_22
    _atom_site_aniso_U_33
    _atom_site_aniso_U_12
    _atom_site_aniso_U_13
    _atom_site_aniso_U_23
    Ag 0.0481(3) 0.0401(2) 0.0376(2) 0.01478(16) 0.01134(16) 0.00972(16)
    P 0.0909(12) 0.0415(7) 0.0372(7) 0.0268(7) 0.0195(7) 0.0134(6)
    F1 0.174(3) 0.0702(16) 0.0679(16) 0.0446(18) 0.0437(18) 0.0397(14)
    F6 0.229(4) 0.0686(16) 0.0589(16) 0.061(2) 0.055(2) 0.0154(13)
    F3 0.090(3) 0.167(4) 0.202(5) 0.026(2) 0.026(3) 0.090(4)
    F2 0.174(3) 0.0702(16) 0.0679(16) 0.0446(18) 0.0437(18) 0.0397(14)
    F5 0.229(4) 0.0686(16) 0.0589(16) 0.061(2) 0.055(2) 0.0154(13)
    F4 0.090(3) 0.167(4) 0.202(5) 0.026(2) 0.026(3) 0.090(4)
    O4 0.049(2) 0.062(2) 0.073(2) 0.0183(17) 0.0291(19) 0.037(2)
    O3 0.054(2) 0.0500(19) 0.063(2) 0.0109(16) 0.0186(18) 0.0318(17)
    O2 0.045(2) 0.063(2) 0.079(3) 0.0088(17) 0.019(2) 0.033(2)
    C1 0.035(2) 0.044(3) 0.038(3) 0.013(2) 0.007(2) 0.011(2)
    O1 0.052(2) 0.072(2) 0.062(2) 0.0127(19) 0.0166(19) 0.032(2)
    N3 0.042(2) 0.0373(19) 0.035(2) 0.0112(16) 0.0067(17) 0.0127(16)
    N2 0.041(2) 0.045(2) 0.053(2) 0.0128(18) 0.0122(19) 0.0145(19)
    N4 0.032(2) 0.044(2) 0.045(2) 0.0132(17) 0.0110(17) 0.0175(18)
    N1 0.044(2) 0.051(2) 0.041(2) 0.0170(19) 0.0116(19) 0.0103(18)
    C6 0.030(2) 0.038(2) 0.041(3) 0.0091(18) 0.0049(19) 0.0122(19)
    C10 0.073(4) 0.092(4) 0.079(4) 0.030(4) 0.035(3) 0.059(4)
    C7 0.048(3) 0.046(3) 0.039(3) 0.021(2) 0.010(2) 0.011(2)
    C8 0.046(3) 0.037(2) 0.053(3) 0.011(2) 0.004(2) 0.008(2)
    C5 0.071(4) 0.099(5) 0.104(5) 0.029(4) 0.039(4) 0.072(4)
    C4 0.072(4) 0.091(4) 0.082(4) 0.030(4) 0.028(4) 0.055(4)
    C3 0.068(4) 0.044(3) 0.063(4) 0.018(3) 0.012(3) -0.001(3)
    C9 0.092(5) 0.057(3) 0.071(4) 0.022(3) 0.012(3) 0.038(3)
    C2 0.062(4) 0.067(4) 0.047(3) 0.025(3) 0.012(3) 0.003(3)
_geom_special_details
;
 All esds (except the esd in the dihedral angle between two l.s. planes)
 are estimated using the full covariance matrix.  The cell esds are taken
 into account individually in the estimation of esds in distances, angles
 and torsion angles; correlations between esds in cell parameters are only
 used when they are defined by crystal symmetry.  An approximate (isotropic)
 treatment of cell esds is used for estimating esds involving l.s. planes.
;
loop_
    _geom_bond_atom_site_label_1
    _geom_bond_atom_site_label_2
    _geom_bond_site_symmetry_2
    _geom_bond_distance
    _geom_bond_publ_flag
    Ag C6 . 2.070(4) ?
    Ag C1 . 2.073(4) ?
    P F3 . 1.550(4) ?
    P F5 . 1.561(3) ?
    P F6 . 1.562(3) ?
    P F1 . 1.574(3) ?
    P F2 . 1.576(3) ?
    P F4 . 1.580(4) ?
    O4 N4 . 1.379(5) ?
    O4 C10 . 1.424(7) ?
    O3 N3 . 1.378(5) ?
    O3 C9 . 1.438(6) ?
    O2 N2 . 1.376(5) ?
    O2 C5 . 1.426(7) ?
    C1 N2 . 1.339(6) ?
    C1 N1 . 1.341(6) ?
    O1 N1 . 1.375(5) ?
    O1 C4 . 1.433(7) ?
    N3 C6 . 1.342(6) ?
    N3 C7 . 1.368(6) ?
    N2 C3 . 1.362(7) ?
    N4 C6 . 1.332(6) ?
    N4 C8 . 1.368(6) ?
    N1 C2 . 1.377(6) ?
    C10 H10A . 0.97 ?
    C10 H10B . 0.97 ?
    C10 H10C . 0.97 ?
    C7 C8 . 1.340(7) ?
    C7 H7 . 0.94 ?
    C8 H8 . 0.94 ?
    C5 H5A . 0.97 ?
    C5 H5B . 0.97 ?
    C5 H5C . 0.97 ?
    C4 H4A . 0.97 ?
    C4 H4B . 0.97 ?
    C4 H4C . 0.97 ?
    C3 C2 . 1.331(8) ?
    C3 H3 . 0.94 ?
    C9 H9A . 0.97 ?
    C9 H9B . 0.97 ?
    C9 H9C . 0.97 ?
    C2 H2 . 0.94 ?
loop_
    _geom_angle_atom_site_label_1
    _geom_angle_atom_site_label_2
    _geom_angle_atom_site_label_3
    _geom_angle_site_symmetry_1
    _geom_angle_site_symmetry_3
    _geom_angle
    _geom_angle_publ_flag
    C6 Ag C1 . . 178.13(17) ?
    F3 P F5 . . 91.4(3) ?
    F3 P F6 . . 90.6(4) ?
    F5 P F6 . . 177.9(3) ?
    F3 P F1 . . 91.7(3) ?
    F5 P F1 . . 91.0(2) ?
    F6 P F1 . . 89.5(2) ?
    F3 P F2 . . 89.3(3) ?
    F5 P F2 . . 89.2(2) ?
    F6 P F2 . . 90.2(2) ?
    F1 P F2 . . 179.0(3) ?
    F3 P F4 . . 178.9(4) ?
    F5 P F4 . . 89.6(3) ?
    F6 P F4 . . 88.4(3) ?
    F1 P F4 . . 88.8(3) ?
    F2 P F4 . . 90.3(3) ?
    N4 O4 C10 . . 110.1(4) ?
    N3 O3 C9 . . 110.8(4) ?
    N2 O2 C5 . . 111.5(4) ?
    N2 C1 N1 . . 101.0(4) ?
    N2 C1 Ag . . 129.2(3) ?
    N1 C1 Ag . . 129.8(3) ?
    N1 O1 C4 . . 110.7(4) ?
    C6 N3 C7 . . 114.2(4) ?
    C6 N3 O3 . . 122.1(4) ?
    C7 N3 O3 . . 123.4(4) ?
    C1 N2 C3 . . 113.7(4) ?
    C1 N2 O2 . . 122.1(4) ?
    C3 N2 O2 . . 124.1(4) ?
    C6 N4 C8 . . 115.0(4) ?
    C6 N4 O4 . . 122.1(4) ?
    C8 N4 O4 . . 122.8(4) ?
    C1 N1 O1 . . 122.5(4) ?
    C1 N1 C2 . . 114.1(5) ?
    O1 N1 C2 . . 123.2(4) ?
    N4 C6 N3 . . 100.5(4) ?
    N4 C6 Ag . . 129.2(3) ?
    N3 C6 Ag . . 130.3(3) ?
    O4 C10 H10A . . 109.5 ?
    O4 C10 H10B . . 109.5 ?
    H10A C10 H10B . . 109.5 ?
    O4 C10 H10C . . 109.5 ?
    H10A C10 H10C . . 109.5 ?
    H10B C10 H10C . . 109.5 ?
    C8 C7 N3 . . 105.5(4) ?
    C8 C7 H7 . . 127.2 ?
    N3 C7 H7 . . 127.2 ?
    C7 C8 N4 . . 104.8(4) ?
    C7 C8 H8 . . 127.6 ?
    N4 C8 H8 . . 127.6 ?
    O2 C5 H5A . . 109.5 ?
    O2 C5 H5B . . 109.5 ?
    H5A C5 H5B . . 109.5 ?
    O2 C5 H5C . . 109.5 ?
    H5A C5 H5C . . 109.5 ?
    H5B C5 H5C . . 109.5 ?
    O1 C4 H4A . . 109.5 ?
    O1 C4 H4B . . 109.5 ?
    H4A C4 H4B . . 109.5 ?
    O1 C4 H4C . . 109.5 ?
    H4A C4 H4C . . 109.5 ?
    H4B C4 H4C . . 109.5 ?
    C2 C3 N2 . . 106.6(5) ?
    C2 C3 H3 . . 126.7 ?
    N2 C3 H3 . . 126.7 ?
    O3 C9 H9A . . 109.5 ?
    O3 C9 H9B . . 109.5 ?
    H9A C9 H9B . . 109.5 ?
    O3 C9 H9C . . 109.5 ?
    H9A C9 H9C . . 109.5 ?
    H9B C9 H9C . . 109.5 ?
    C3 C2 N1 . . 104.6(5) ?
    C3 C2 H2 . . 127.7 ?
    N1 C2 H2 . . 127.7 ?
loop_
    _geom_hbond_atom_site_label_D
    _geom_hbond_atom_site_label_H
    _geom_hbond_atom_site_label_A
    _geom_hbond_site_symmetry_A
    _geom_hbond_distance_DH
    _geom_hbond_distance_HA
    _geom_hbond_distance_DA
    _geom_hbond_angle_DHA
    _geom_hbond_publ_flag
    C9 H9A F1 . 0.97 2.57 3.193(8) 122 y
    C8 H8 F2 1_565 0.94 2.46 3.382(5) 165 y
    C10 H10B F1 2_667 0.97 2.54 3.334(9) 140 y
    C9 H9C F6 2_668 0.97 2.58 3.516(6) 163 y
_shelx_res_file
;
TITL rs438_3 in P -1
CELL  0.71073   7.5254  11.7221  11.8697  109.481  100.698  100.052
ZERR     2.00   0.0007   0.0012   0.0012    0.009    0.008    0.008
LATT   1
SFAC  C    H    N    O    F    P    AG
UNIT  20   32   8    8    12   2    2
MERG   2
EADP F1 F2
EADP F3 F4
EADP F5 F6
DFIX 1.57 0.005 P F1 P F2 P F3 P F4 P F5 P F6
FMAP   2
PLAN   25
BOND   $H
L.S.  15
TEMP   -30.00
ACTA
SHEL 999 0.83
SIZE 0.05 0.12 0.25
WGHT    0.048900    1.058400
EXTI    0.016649
FVAR       3.47033
AG    7    0.231864    0.439467    0.957413    11.00000    0.04811    0.04012 =
         0.03765    0.00972    0.01134    0.01478
P     6    0.526220    0.185434    1.328274    11.00000    0.09086    0.04150 =
         0.03719    0.01338    0.01954    0.02676
F1    5    0.532099    0.267356    1.246846    11.00000    0.17401    0.07016 =
         0.06790    0.03974    0.04368    0.04462
F6    5    0.522576    0.301788    1.440023    11.00000    0.22939    0.06861 =
         0.05894    0.01542    0.05525    0.06116
F3    5    0.742613    0.218797    1.371227    11.00000    0.08994    0.16687 =
         0.20213    0.08997    0.02609    0.02597
F2    5    0.516641    0.103434    1.409652    11.00000    0.17401    0.07016 =
         0.06790    0.03974    0.04368    0.04462
F5    5    0.522210    0.067172    1.216038    11.00000    0.22939    0.06861 =
         0.05894    0.01542    0.05525    0.06116
F4    5    0.305512    0.152866    1.287070    11.00000    0.08994    0.16687 =
         0.20213    0.08997    0.02609    0.02597
O4    4    0.388496    0.755407    1.053677    11.00000    0.04925    0.06210 =
         0.07333    0.03739    0.02913    0.01833
O3    4    0.113874    0.496854    1.234141    11.00000    0.05413    0.05002 =
         0.06315    0.03177    0.01860    0.01090
O2    4    0.071499    0.123962    0.869500    11.00000    0.04526    0.06314 =
         0.07901    0.03282    0.01924    0.00884
C1    1    0.210240    0.281115    0.804816    11.00000    0.03490    0.04439 =
         0.03792    0.01086    0.00680    0.01343
O1    4    0.347006    0.373161    0.679829    11.00000    0.05224    0.07239 =
         0.06195    0.03247    0.01664    0.01269
N3    3    0.205153    0.600882    1.218519    11.00000    0.04213    0.03728 =
         0.03545    0.01270    0.00674    0.01115
N2    3    0.148289    0.160418    0.786477    11.00000    0.04148    0.04465 =
         0.05268    0.01447    0.01216    0.01285
N4    3    0.315118    0.714922    1.135906    11.00000    0.03195    0.04403 =
         0.04501    0.01747    0.01103    0.01322
N1    3    0.260538    0.271001    0.699983    11.00000    0.04372    0.05078 =
         0.04106    0.01032    0.01158    0.01703
C6    1    0.249677    0.593918    1.112505    11.00000    0.02974    0.03838 =
         0.04098    0.01217    0.00490    0.00914
C10   1    0.248825    0.785671    0.978076    11.00000    0.07318    0.09174 =
         0.07901    0.05856    0.03514    0.02989
AFIX 137
H10A  2    0.144150    0.712616    0.933707    11.00000   -1.50000
H10B  2    0.300976    0.812015    0.919216    11.00000   -1.50000
H10C  2    0.206218    0.852994    1.029812    11.00000   -1.50000
AFIX   0
C7    1    0.241590    0.720174    1.303463    11.00000    0.04835    0.04591 =
         0.03905    0.01071    0.00987    0.02062
AFIX  43
H7    2    0.220784    0.744664    1.382787    11.00000   -1.20000
AFIX   0
C8    1    0.313195    0.794798    1.249807    11.00000    0.04621    0.03670 =
         0.05283    0.00784    0.00441    0.01113
AFIX  43
H8    2    0.353272    0.882654    1.283080    11.00000   -1.20000
AFIX   0
C5    1    0.210581    0.110937    0.960621    11.00000    0.07148    0.09854 =
         0.10397    0.07191    0.03924    0.02913
AFIX 137
H5A   2    0.274588    0.050642    0.920114    11.00000   -1.50000
H5B   2    0.151608    0.082105    1.015678    11.00000   -1.50000
H5C   2    0.300137    0.191206    1.008041    11.00000   -1.50000
AFIX   0
C4    1    0.215338    0.408254    0.602356    11.00000    0.07198    0.09072 =
         0.08173    0.05540    0.02799    0.03048
AFIX 137
H4A   2    0.147227    0.335521    0.528445    11.00000   -1.50000
H4B   2    0.281429    0.471968    0.579050    11.00000   -1.50000
H4C   2    0.128221    0.441032    0.647125    11.00000   -1.50000
AFIX   0
C3    1    0.157211    0.079721    0.675660    11.00000    0.06793    0.04435 =
         0.06267   -0.00064    0.01165    0.01821
AFIX  43
H3    2    0.118816   -0.008132    0.645024    11.00000   -1.20000
AFIX   0
C9    1    0.245599    0.439613    1.284320    11.00000    0.09160    0.05670 =
         0.07135    0.03843    0.01210    0.02162
AFIX 137
H9A   2    0.325852    0.417195    1.229722    11.00000   -1.50000
H9B   2    0.178610    0.364943    1.291651    11.00000   -1.50000
H9C   2    0.321204    0.498084    1.365440    11.00000   -1.50000
AFIX   0
C2    1    0.230914    0.149528    0.619191    11.00000    0.06201    0.06687 =
         0.04743    0.00269    0.01192    0.02550
AFIX  43
H2    2    0.256932    0.122030    0.541492    11.00000   -1.20000
HKLF 4
REM  rs438_3 in P -1
REM R1 =  0.0435 for   2814 Fo > 4sig(Fo)  and  0.0557 for all   3398 data
REM    222 parameters refined using      6 restraints
END
WGHT      0.0478      1.0951
REM Highest difference peak  0.754,  deepest hole -0.595,  1-sigma level  0.093
Q1    1   0.6785  0.3097  1.4378  11.00000  0.05    0.75
Q2    1   0.6586  0.1149  1.4113  11.00000  0.05    0.64
Q3    1   0.5549  0.3003  1.2658  11.00000  0.05    0.58
Q4    1   0.4069  0.2349  1.3827  11.00000  0.05    0.57
Q5    1   0.5060  0.2317  1.2251  11.00000  0.05    0.55
Q6    1   0.6874  0.1390  1.2564  11.00000  0.05    0.54
Q7    1   0.7038  0.2029  1.3816  11.00000  0.05    0.54
Q8    1   0.7550  0.1823  1.2799  11.00000  0.05    0.47
Q9    1   0.3798  0.0827  1.2344  11.00000  0.05    0.47
Q10   1   0.3923  0.1079  1.3529  11.00000  0.05    0.41
Q11   1   0.2903  0.3472  0.8984  11.00000  0.05    0.35
Q12   1   0.5164  0.0401  1.2219  11.00000  0.05    0.32
Q13   1   0.1175  0.1015  0.6111  11.00000  0.05    0.30
Q14   1   0.2673  0.1671  1.2719  11.00000  0.05    0.30
Q15   1   0.3896  0.1398  0.5791  11.00000  0.05    0.28
Q16   1   0.5249  0.3152  1.4831  11.00000  0.05    0.27
Q17   1   0.4128  0.6556  0.9579  11.00000  0.05    0.27
Q18   1   0.3296  0.7611  1.2813  11.00000  0.05    0.26
Q19   1   0.1459  0.0580  0.8751  11.00000  0.05    0.25
Q20   1   0.1431  0.2326  0.6571  11.00000  0.05    0.25
Q21   1   0.0039  0.0493  0.7535  11.00000  0.05    0.25
Q22   1   0.0686  0.3595  0.5813  11.00000  0.05    0.25
Q23   1   0.1953  0.3945  0.8199  11.00000  0.05    0.25
Q24   1   0.1644  0.2237  0.8332  11.00000  0.05    0.24
Q25   1   0.4010  0.8963  1.2378  11.00000  0.05    0.24
;
