# Supplementary material for: Crystal structure of bis­(1,3-di­meth­oxy­imidazolin-2-yl­idene)silver(I) hexa­fluorido­phosphate, N-heterocyclic carbene (NHC) complex
Source: Acta Crystallogr E Crystallogr Commun. 2015 Dec 9;71(Pt 12):m251–2. doi: 10.1107/S2056989015023130 (PMC4719859; doi:10.1107/S2056989015023130)
Supplement: Supplementary file 2 [file e-71-0m251-Isup2.hkl]

#
# h,k,l, Fc-squared, Fo-squared, sigma(Fo-squared) and status flag
#
data_I
_shelx_title ' rs438_3 in P -1'
_shelx_refln_list_code          4
_shelx_F_calc_maximum      190.84
_exptl_crystal_F_000       504.00
_reflns_d_resolution_high  0.8300
 
loop_
 _symmetry_equiv_pos_as_xyz
 'x, y, z'
 '-x, -y, -z'
 
_cell_length_a     7.5254
_cell_length_b    11.7221
_cell_length_c    11.8697
_cell_angle_alpha 109.481
_cell_angle_beta  100.698
_cell_angle_gamma 100.052
 
_shelx_F_squared_multiplier     1.000
 
loop_
 _refln_index_h
 _refln_index_k
 _refln_index_l
 _refln_F_squared_calc
 _refln_F_squared_meas
 _refln_F_squared_sigma
 _refln_observed_status
   2   0   0    19482.12    20594.55    497.47 o
   3   0   0     3135.27     2992.01     66.45 o
   4   0   0     5523.10     5412.20    131.45 o
   5   0   0       86.04       72.29     10.74 o
   6   0   0      588.80      553.04     47.05 o
   7   0   0      380.69      359.20     38.59 o
   8   0   0      104.84       91.90     23.07 o
  -8   1   0      208.73      127.83     26.70 o
  -7   1   0       99.61      126.22     23.52 o
  -6   1   0     1369.41     1481.12     75.67 o
  -5   1   0      643.86      664.54     30.19 o
  -4   1   0     1238.52     1592.00     46.41 o
  -3   1   0      579.90      422.73     26.64 o
  -2   1   0    27532.49    30382.10    727.01 o
   2   1   0     1969.88     1971.13     43.32 o
   3   1   0     1185.88     1141.63     33.00 o
   4   1   0     1166.14     1126.06     36.44 o
   5   1   0      544.08      548.02     26.83 o
   6   1   0      106.42      117.50     14.63 o
   7   1   0      340.04      401.41     40.30 o
   8   1   0       33.10      -14.42     14.42 o
  -8   2   0      278.08      255.11     35.92 o
  -7   2   0        3.46      -12.94     12.94 o
  -6   2   0      660.48      692.27     48.76 o
  -5   2   0       24.33       11.78      6.17 o
  -4   2   0      806.10      601.19     37.38 o
  -3   2   0       71.28       78.19     12.79 o
  -2   2   0       10.10       18.34      6.73 o
  -1   2   0     1241.02     1328.63     29.42 o
   0   2   0      797.30      799.20     41.04 o
   1   2   0     8394.54     8823.45    152.02 o
   2   2   0     2912.96     2843.79     58.09 o
   3   2   0     2506.60     2783.38     62.10 o
   4   2   0       20.87       17.63      6.09 o
   5   2   0     1017.94     1075.63     80.98 o
   6   2   0       22.56       22.24      8.71 o
   7   2   0      209.33      202.09     28.54 o
   8   2   0        4.50        6.66     17.13 o
  -8   3   0      277.32      344.18     41.69 o
  -7   3   0       55.06       62.52     19.25 o
  -6   3   0      697.21      609.98     45.86 o
  -5   3   0     1103.47     1064.31     40.32 o
  -4   3   0     1147.98     1015.24     50.55 o
  -3   3   0      774.32      783.85     27.28 o
  -2   3   0     1124.87     1056.79     49.90 o
  -1   3   0    13969.19    14401.32    537.38 o
   0   3   0     6755.85     6394.02    178.92 o
   1   3   0    16997.80    16454.14    395.46 o
   2   3   0      561.56      600.03     19.36 o
   3   3   0     2617.08     2470.51     57.49 o
   4   3   0       46.76       42.23      6.88 o
   5   3   0      253.45      276.41     18.60 o
   6   3   0        9.07        9.92      6.30 o
   7   3   0       96.71       73.20     17.89 o
  -8   4   0      195.23      211.41     33.45 o
  -7   4   0      430.46      402.84     41.23 o
  -6   4   0      653.12      679.47     49.78 o
  -5   4   0      751.16      818.22     28.40 o
  -4   4   0      283.47      404.41     21.32 o
  -3   4   0     2800.92     2578.64     61.11 o
  -2   4   0      142.37      109.50      6.99 o
  -1   4   0     5992.69     6099.40     92.22 o
   0   4   0        1.20        8.28      2.91 o
   1   4   0     2038.46     2000.36     44.06 o
   2   4   0       52.28       42.13      7.53 o
   3   4   0     1057.56     1143.89     33.73 o
   4   4   0       59.63       86.98     11.50 o
   5   4   0      189.88      227.48     23.77 o
   6   4   0       55.99       70.74     16.27 o
   7   4   0       41.04       29.08     13.47 o
  -8   5   0       49.95       43.98     17.48 o
  -7   5   0      341.78      282.45     34.85 o
  -6   5   0       82.62       71.74     18.20 o
  -5   5   0     1946.73     1883.13     47.23 o
  -4   5   0       30.69       14.31      5.46 o
  -3   5   0     2321.47     2559.75     62.24 o
  -2   5   0      312.27      342.35     15.74 o
  -1   5   0     1028.81     1133.89     25.32 o
   0   5   0       35.19       22.96      3.64 o
   1   5   0     1039.09     1002.31     48.30 o
   2   5   0     1989.58     1960.03     66.20 o
   3   5   0     1383.15     1341.20     55.04 o
   4   5   0      974.43     1007.68     34.80 o
   5   5   0      192.88      172.07     19.10 o
   6   5   0      105.20      102.84     20.05 o
   7   5   0       14.32       11.12     10.82 o
  -8   6   0       13.04       12.79     13.08 o
  -7   6   0      674.65      730.56     55.87 o
  -6   6   0       47.62       67.47     16.84 o
  -5   6   0     3808.15     3953.64     97.71 o
  -4   6   0      340.82      293.20     15.75 o
  -3   6   0     3346.74     3440.78     78.80 o
  -2   6   0      625.29      533.95     17.49 o
  -1   6   0     3049.60     2935.06     74.74 o
   0   6   0     2769.64     2839.54     56.51 o
   1   6   0     3168.54     2907.07    241.73 o
   2   6   0     2835.28     2831.14     64.88 o
   3   6   0      498.65      526.33     32.03 o
   4   6   0      964.60      979.82     50.19 o
   5   6   0       30.23       27.41     11.91 o
   6   6   0      293.85      349.26     33.71 o
  -8   7   0       27.92       20.72     12.54 o
  -7   7   0      731.91      782.84     57.72 o
  -6   7   0      137.11       94.47     19.90 o
  -5   7   0      753.25      694.47     46.10 o
  -4   7   0     1035.49     1133.14     33.53 o
  -3   7   0     1326.18     1351.55     35.36 o
  -2   7   0     2450.70     2460.14     43.67 o
  -1   7   0     1168.66     1171.14     26.05 o
   0   7   0     2295.87     2262.51     56.22 o
   1   7   0      166.16      130.44      8.83 o
   2   7   0     1918.00     1991.82    107.56 o
   3   7   0       43.34       47.46      6.72 o
   4   7   0      877.86      790.62     45.06 o
   5   7   0       26.29       11.33      7.18 o
   6   7   0      223.34      215.75     26.63 o
  -8   8   0       22.82       21.80     12.48 o
  -7   8   0       91.96       79.43     21.20 o
  -6   8   0       89.56       97.24     20.80 o
  -5   8   0      114.72       92.85     17.58 o
  -4   8   0     1587.50     1599.66     55.48 o
  -3   8   0      652.43      579.78     22.60 o
  -2   8   0      598.85      657.53     23.13 o
  -1   8   0       99.19      112.72      7.76 o
   0   8   0     1405.05     1436.44     76.59 o
   1   8   0       93.25       89.07      8.01 o
   2   8   0      486.49      470.83     32.93 o
   3   8   0      114.70      143.30     15.27 o
   4   8   0      438.25      474.39     27.28 o
   5   8   0       11.98        6.43     19.12 o
  -7   9   0       18.95       32.76     15.39 o
  -6   9   0      692.03      607.11     48.27 o
  -5   9   0      281.02      326.23     31.80 o
  -4   9   0      575.16      472.90     34.81 o
  -3   9   0       72.87       73.97      8.06 o
  -2   9   0     1131.59     1145.11     44.40 o
  -1   9   0       86.32       65.65      7.06 o
   0   9   0       92.82      112.59     11.64 o
   1   9   0       28.43        8.82      6.26 o
   2   9   0      176.83      176.62     15.22 o
   3   9   0       17.28       12.51      5.02 o
   4   9   0       49.71       64.06     13.01 o
  -7  10   0        6.45        0.62     10.06 o
  -6  10   0      301.73      273.61     32.18 o
  -5  10   0       18.75       18.72     10.85 o
  -4  10   0      310.64      329.68     23.20 o
  -3  10   0      110.42       90.86      9.45 o
  -2  10   0      512.57      519.11     27.35 o
  -1  10   0       39.91       36.98      7.82 o
   0  10   0       49.68       42.92     13.12 o
   1  10   0      237.11      257.60     18.81 o
   2  10   0      153.81      144.42     14.58 o
   3  10   0       63.17       30.31     15.91 o
  -6  11   0       36.32       64.46     16.77 o
  -5  11   0      171.40      143.64     22.53 o
  -4  11   0      577.13      559.21     45.27 o
  -3  11   0      199.88      219.98     16.78 o
  -2  11   0      113.48      103.69     10.03 o
  -1  11   0     1115.69     1141.14     70.87 o
   0  11   0      274.77      283.12     20.54 o
   1  11   0      195.88      216.58     17.69 o
   2  11   0        2.73       -3.00     12.21 o
  -5  12   0      172.82      200.40     26.74 o
  -4  12   0      125.32      121.01     15.89 o
  -3  12   0      750.86      748.55     37.51 o
  -2  12   0      112.96      116.55     14.08 o
  -1  12   0      383.92      326.59     39.03 o
   0  12   0        3.35        3.54      5.11 o
   1  12   0      198.23      225.96     33.44 o
  -4  13   0        3.40       -0.07     11.76 o
  -3  13   0      244.20      240.63     35.00 o
  -2  13   0        4.25       -1.69      9.97 o
  -1  13   0      146.87      193.81     31.92 o
   0 -13   1       10.58       30.77     17.34 o
   1 -13   1      340.41      342.31     40.98 o
   2 -13   1        2.12       -4.67     13.05 o
   3 -13   1      202.33      269.35     37.58 o
   4 -13   1      141.93      123.03     28.10 o
  -2 -12   1       34.10       82.69     22.51 o
  -1 -12   1      447.10      405.30     44.18 o
   0 -12   1        3.78       -9.76      9.76 o
   1 -12   1      174.69      192.65     30.50 o
   2 -12   1      250.49      252.16     19.71 o
   3 -12   1      495.83      462.40     57.56 o
   4 -12   1      220.53      221.55     24.86 o
   5 -12   1      118.26      106.35     19.83 o
  -3 -11   1      228.57      149.57     29.09 o
  -2 -11   1       47.45       90.46     23.09 o
  -1 -11   1      129.40      149.49     13.57 o
   0 -11   1       32.75       41.57     14.59 o
   1 -11   1        5.18        8.25      8.12 o
   2 -11   1      338.11      385.66     23.50 o
   3 -11   1      198.45      207.90     17.63 o
   4 -11   1       21.26       23.90      8.26 o
   5 -11   1        7.18       17.88     11.01 o
   6 -11   1      233.50      209.45     28.25 o
  -4 -10   1       60.55       57.88     20.09 o
  -3 -10   1      121.25      109.03     24.38 o
  -2 -10   1        4.74        7.62      4.54 o
  -1 -10   1       31.29       27.46      4.79 o
   0 -10   1      777.37      849.24     31.11 o
   1 -10   1      350.87      392.94     16.33 o
   2 -10   1       34.21       11.14      5.77 o
   3 -10   1      201.44      172.52     12.57 o
   4 -10   1      669.31      624.62     38.86 o
   5 -10   1        6.21        2.99      9.13 o
   6 -10   1      201.39      230.27     28.95 o
   7 -10   1       84.53      111.61     23.53 o
  -5  -9   1       38.24       46.24     18.02 o
  -4  -9   1       85.73      106.17     24.02 o
  -3  -9   1        8.16        2.26      7.14 o
  -2  -9   1     1482.08     1521.45     36.40 o
  -1  -9   1      144.64      162.96     11.94 o
   0  -9   1      691.42      651.96     25.28 o
   1  -9   1      172.26      195.61     10.09 o
   2  -9   1     1058.46     1016.38     38.12 o
   3  -9   1      128.65      168.24     11.83 o
   4  -9   1     1076.22     1065.69     41.33 o
   5  -9   1      267.53      215.21     25.34 o
   6  -9   1      257.18      271.61     32.10 o
   7  -9   1      190.34      174.38     28.30 o
  -5  -8   1       14.35       28.09      9.43 o
  -4  -8   1      729.33      697.24     43.31 o
  -3  -8   1        3.63        4.70      6.93 o
  -2  -8   1     2308.85     2209.92     82.48 o
  -1  -8   1       15.55       33.71      4.81 o
   0  -8   1     1507.41     1599.58     43.40 o
   1  -8   1     1136.46     1132.85     25.55 o
   2  -8   1     3092.12     3025.95     83.82 o
   3  -8   1      431.86      424.55     16.23 o
   4  -8   1      461.67      365.27     30.94 o
   5  -8   1      885.65     1038.70     58.47 o
   6  -8   1      386.18      430.36     39.70 o
   7  -8   1      233.76      250.78     33.87 o
   8  -8   1       17.47        6.23     13.08 o
  -6  -7   1      131.26      117.01     18.94 o
  -5  -7   1       10.63        9.04      6.91 o
  -4  -7   1      716.61      733.89     39.72 o
  -3  -7   1        9.74        2.21      4.51 o
  -2  -7   1     1327.12     1261.95     30.55 o
  -1  -7   1      836.31      899.69     22.88 o
   0  -7   1     3261.62     3429.89     73.67 o
   1  -7   1     1509.51     1641.03     34.54 o
   2  -7   1      647.48      725.16     23.37 o
   3  -7   1      706.59      704.34     23.40 o
   4  -7   1      132.48      161.32     12.01 o
   5  -7   1      674.52      742.63     47.56 o
   6  -7   1        4.90       13.94     11.23 o
   7  -7   1      712.27      661.33     53.33 o
   8  -7   1        4.58        9.28     12.91 o
  -6  -6   1      169.58      139.57     20.86 o
  -5  -6   1       49.75       64.55     15.17 o
  -4  -6   1      145.07      181.55     18.59 o
  -3  -6   1      658.45      730.94     35.38 o
  -2  -6   1     1008.62     1099.85     26.55 o
  -1  -6   1     3565.53     3281.56     65.11 o
   0  -6   1      705.99      737.95     18.07 o
   1  -6   1     1625.15     1548.77     31.54 o
   2  -6   1        1.96       -1.05      3.92 o
   3  -6   1      781.74      755.09     60.23 o
   4  -6   1       40.89       30.40      5.97 o
   5  -6   1     1269.16     1215.85     45.55 o
   6  -6   1      157.92      226.78     28.31 o
   7  -6   1      511.41      520.19     47.73 o
   8  -6   1       39.70       38.30     16.67 o
  -6  -5   1       67.54       68.52     10.40 o
  -5  -5   1      163.35      177.82     14.36 o
  -4  -5   1       87.86       91.48      9.07 o
  -3  -5   1      836.76      787.75     25.06 o
  -2  -5   1        2.40        3.42      3.78 o
  -1  -5   1     2924.87     2829.63     55.87 o
   0  -5   1      201.27      216.60     10.09 o
   1  -5   1     1324.50     1247.96     25.51 o
   2  -5   1      942.57      977.24     32.32 o
   3  -5   1     4458.62     4531.18     96.52 o
   4  -5   1      115.76      121.21     11.94 o
   5  -5   1      790.54      774.54     33.58 o
   6  -5   1       27.40       35.90     14.41 o
   7  -5   1      143.44      198.03     29.46 o
   8  -5   1       91.88       77.48     22.52 o
  -6  -4   1       23.01       25.31      7.45 o
  -5  -4   1      402.13      340.11     19.75 o
  -4  -4   1       72.23       63.60      7.82 o
  -3  -4   1      309.23      316.54     17.28 o
  -2  -4   1      260.72      252.36     10.61 o
  -1  -4   1     1472.23     1469.66     42.63 o
   0  -4   1      515.10      543.47     12.44 o
   1  -4   1     7336.97     7409.82    108.95 o
   2  -4   1      305.29      317.53     14.75 o
   3  -4   1       51.81       61.08      8.03 o
   4  -4   1        3.57        4.72      5.59 o
   5  -4   1        1.51       -2.27      4.57 o
   6  -4   1      107.80      143.57     22.78 o
   7  -4   1       22.95       18.99     11.27 o
   8  -4   1      174.00      248.37     35.69 o
  -8  -3   1        1.85       -6.10     11.97 o
  -7  -3   1      380.22      334.23     37.44 o
  -6  -3   1        0.16       -5.18      8.09 o
  -5  -3   1      583.64      549.15     25.73 o
  -4  -3   1      246.38      245.90     14.58 o
  -3  -3   1     1987.63     1843.23     53.22 o
  -2  -3   1     1385.21     1352.16     30.85 o
  -1  -3   1     7587.96     7783.58    186.82 o
   0  -3   1     3726.35     3318.75     97.18 o
   1  -3   1      720.95      699.61     19.49 o
   2  -3   1      394.10      387.54     15.78 o
   3  -3   1       14.59       67.00      9.34 o
   4  -3   1       97.33      195.75     22.40 o
   5  -3   1       81.44       61.03     10.40 o
   6  -3   1      807.35      813.90     54.55 o
   7  -3   1        0.13        6.39     13.75 o
   8  -3   1      178.67      139.49     27.64 o
  -8  -2   1       13.85       45.25     17.99 o
  -7  -2   1      577.20      566.44     48.48 o
  -6  -2   1      138.15      160.08     15.37 o
  -5  -2   1      813.05      897.66     34.04 o
  -4  -2   1     1658.13     1601.90     44.35 o
  -3  -2   1     2709.00     2657.58     67.14 o
  -2  -2   1     1327.59     1401.69     31.67 o
  -1  -2   1      240.24      209.40      6.26 o
   0  -2   1    14353.46    10779.15    267.51 o
   1  -2   1     7471.97     8137.98    256.07 o
   2  -2   1     6586.04     7002.72    184.42 o
   3  -2   1        3.51       16.14      8.21 o
   4  -2   1     9346.30     9130.10    253.11 o
   5  -2   1      134.36      131.98     14.02 o
   6  -2   1      546.40      485.36     41.65 o
   7  -2   1       26.51        9.61     10.16 o
   8  -2   1      210.72      239.36     35.48 o
  -8  -1   1       28.80       49.85     19.18 o
  -7  -1   1      224.06      177.49     27.24 o
  -6  -1   1      595.49      593.83     30.53 o
  -5  -1   1     1772.13     1783.39     80.62 o
  -4  -1   1      259.55      285.59     16.44 o
  -3  -1   1        0.89       18.98     12.42 o
  -2  -1   1     5743.77     5852.12    106.74 o
  -1  -1   1     6760.74     7594.18    182.14 o
   1  -1   1     1105.55     1132.84     36.83 o
   2  -1   1    36420.89    38869.73    926.84 o
   3  -1   1      267.60      180.92     18.23 o
   4  -1   1     2913.76     2789.98     69.27 o
   5  -1   1      109.24      166.88     15.70 o
   6  -1   1      361.44      362.33     35.74 o
   7  -1   1      162.31      169.08     28.00 o
   8  -1   1      131.65      116.54     25.38 o
  -8   0   1      112.32      154.87     27.74 o
  -7   0   1      182.55      162.15     26.03 o
  -6   0   1      958.26      914.03     39.03 o
  -5   0   1       72.91       83.07     10.96 o
  -4   0   1     3021.60     2917.17     69.80 o
  -3   0   1       33.82       28.02      9.53 o
  -2   0   1    11225.04    11968.45    296.73 o
   1   0   1     5630.04     6324.97    159.17 o
   2   0   1     4614.00     4591.03    127.05 o
   3   0   1        1.42       11.57      4.72 o
   4   0   1        1.91        9.61      6.60 o
   5   0   1     1400.42     1527.24     49.84 o
   6   0   1      293.87      304.63     33.03 o
   7   0   1      203.31      159.05     26.27 o
   8   0   1       11.29       10.23     11.05 o
  -8   1   1      309.96      382.18     43.51 o
  -7   1   1       15.73       37.09     14.05 o
  -6   1   1      674.47      694.84     42.64 o
  -5   1   1      314.23      298.76     19.80 o
  -4   1   1     4073.29     3803.69    168.47 o
  -3   1   1       59.41       33.90      8.92 o
  -2   1   1      989.17     1046.32     39.70 o
  -1   1   1     2862.07     3178.66     84.31 o
   0   1   1     1418.49     1437.42     45.58 o
   1   1   1     4673.85     4849.04    126.31 o
   2   1   1        2.69        2.38      3.74 o
   3   1   1     3908.66     3932.44     83.89 o
   4   1   1     1451.89     1498.02     45.06 o
   5   1   1      406.82      442.72     24.74 o
   6   1   1       11.59       22.48     12.72 o
   7   1   1       70.42       55.53     18.62 o
   8   1   1        2.06        1.95     11.07 o
  -8   2   1      132.15      133.59     26.72 o
  -7   2   1       46.79       58.10     16.62 o
  -6   2   1     1207.75     1251.39     47.50 o
  -5   2   1       17.39       31.11      7.65 o
  -4   2   1      653.58      742.39     41.73 o
  -3   2   1      694.13      644.17     34.19 o
  -2   2   1      135.56      124.75     12.32 o
  -1   2   1      775.86      883.54     22.38 o
   0   2   1        9.39       13.07      7.06 o
   1   2   1     4139.60     4116.83     78.69 o
   2   2   1      753.31      721.77     27.83 o
   3   2   1     3898.52     3927.96     84.18 o
   4   2   1       87.11       79.35      9.89 o
   5   2   1      232.14      202.96     19.48 o
   6   2   1        1.14       13.42     12.29 o
   7   2   1       76.01       74.25     18.43 o
  -9   3   1       17.03       11.59     15.49 o
  -8   3   1      152.71      165.72     28.24 o
  -7   3   1      187.49      155.25     26.12 o
  -6   3   1      776.41      754.92     51.81 o
  -5   3   1     1360.00     1335.60     45.99 o
  -4   3   1     1044.88     1024.17     51.15 o
  -3   3   1     2768.52     3046.87     68.60 o
  -2   3   1     1365.55     1354.42     34.73 o
  -1   3   1     3633.60     3758.80     78.94 o
   0   3   1       43.11       46.09      4.65 o
   1   3   1     3096.56     3038.44     63.71 o
   2   3   1        1.48       -0.73      3.48 o
   3   3   1      438.27      437.02     20.00 o
   4   3   1      321.22      325.09     19.14 o
   5   3   1      687.88      689.75     79.70 o
   6   3   1       51.38       85.00     18.95 o
   7   3   1       54.52       31.46     14.45 o
  -8   4   1       82.88       94.95     23.68 o
  -7   4   1      164.80      180.90     27.84 o
  -6   4   1       20.81       17.13     12.53 o
  -5   4   1     1918.51     2044.26     61.02 o
  -4   4   1      318.87      361.85     20.06 o
  -3   4   1     6421.69     6544.38    128.62 o
  -2   4   1       12.34       22.30      4.08 o
  -1   4   1     4152.14     3948.64     64.84 o
   0   4   1       16.12       25.07      3.49 o
   1   4   1      514.13      487.99     19.58 o
   2   4   1       71.52       72.01     10.98 o
   3   4   1     1423.54     1442.38     49.26 o
   4   4   1      454.98      525.31     48.10 o
   5   4   1      323.73      345.57     22.32 o
   6   4   1      187.52      176.96     25.85 o
   7   4   1       24.58       34.12     15.72 o
  -8   5   1        1.30        0.68     11.38 o
  -7   5   1      274.57      273.16     33.58 o
  -6   5   1       44.22       68.79     17.36 o
  -5   5   1     1629.74     1680.32     43.96 o
  -4   5   1      160.94      141.62     10.62 o
  -3   5   1     4621.79     4334.08    105.66 o
  -2   5   1      504.88      599.27     18.57 o
  -1   5   1     1730.11     1699.38     31.14 o
   0   5   1      688.98      793.22     19.23 o
   1   5   1     2141.67     1893.16    150.27 o
   2   5   1     1821.56     1259.90    922.26 o
   3   5   1     1153.65     1159.12     54.03 o
   4   5   1      906.16      922.00     35.17 o
   5   5   1       68.65       82.91     12.07 o
   6   5   1      397.68      377.04     37.08 o
  -8   6   1        0.91      -14.22     14.22 o
  -7   6   1      616.53      629.83     51.70 o
  -6   6   1       39.48       27.62     13.09 o
  -5   6   1     1247.40     1161.92     61.40 o
  -4   6   1      505.61      612.04     22.87 o
  -3   6   1     1918.88     1843.89     42.21 o
  -2   6   1      909.45     1037.77     27.24 o
  -1   6   1     1029.98     1140.21     28.71 o
   0   6   1     3375.86     3612.58     77.57 o
   1   6   1      893.46      875.83     47.85 o
   2   6   1     1005.85      968.25     35.04 o
   3   6   1       15.84        7.09      4.71 o
   4   6   1     1075.64     1187.17     60.36 o
   5   6   1        8.38        3.46      7.74 o
   6   6   1      335.17      290.90     32.89 o
  -8   7   1        8.25       31.39     16.63 o
  -7   7   1       92.26       77.32     21.17 o
  -6   7   1      106.23       86.05     18.35 o
  -5   7   1      387.05      403.29     34.77 o
  -4   7   1      102.08       67.51      8.24 o
  -3   7   1      243.74      267.98     12.48 o
  -2   7   1     3122.99     3042.30     61.09 o
  -1   7   1      858.99      864.03     22.57 o
   0   7   1      391.99      360.81     18.96 o
   1   7   1        1.63       -1.29      4.33 o
   2   7   1      283.22      299.61     15.62 o
   3   7   1       10.61        8.70      4.68 o
   4   7   1      220.61      229.91     19.76 o
   5   7   1        7.05       13.38      9.15 o
  -8   8   1       50.21       63.55     20.76 o
  -7   8   1       59.57       46.88     16.06 o
  -6   8   1       86.57       63.76     18.01 o
  -5   8   1       58.28       46.83     12.34 o
  -4   8   1     1154.27     1122.69     40.92 o
  -3   8   1       82.04       88.31      8.85 o
  -2   8   1     1115.57     1084.61     41.36 o
  -1   8   1        5.54       14.01      6.72 o
   0   8   1      150.75      119.60     18.88 o
   1   8   1        8.39        4.42      4.96 o
   2   8   1      194.22      198.92     15.85 o
   3   8   1        7.59        8.59     12.95 o
   4   8   1       11.07       16.26      7.33 o
   5   8   1       17.93       12.79     13.80 o
  -7   9   1       31.20       46.69     16.89 o
  -6   9   1      547.74      547.74     45.78 o
  -5   9   1        2.22       11.02     10.54 o
  -4   9   1      932.06      883.85     36.53 o
  -3   9   1       11.17       -5.32      5.32 o
  -2   9   1      216.07      217.20     13.52 o
  -1   9   1      377.41      450.18     30.56 o
   0   9   1      894.68      923.83     57.55 o
   1   9   1       44.94       56.15      7.10 o
   2   9   1       58.90       73.93     13.28 o
   3   9   1      156.52      168.76     17.41 o
   4   9   1       69.98       73.66     11.86 o
  -7  10   1       11.83       -8.88     11.38 o
  -6  10   1      237.40      244.48     31.21 o
  -5  10   1        2.65       -9.75      9.75 o
  -4  10   1      103.18      102.03     17.70 o
  -3  10   1      278.38      292.43     17.22 o
  -2  10   1      853.63      844.48     29.27 o
  -1  10   1      529.16      539.70     22.11 o
   0  10   1      254.20      260.36     18.60 o
   1  10   1      550.61      501.32     33.25 o
   2  10   1       61.45       56.82     15.30 o
   3  10   1      200.29      154.21     28.60 o
  -6  11   1       66.89       83.26     19.19 o
  -5  11   1      120.46       97.40     18.98 o
  -4  11   1      263.85      255.13     21.93 o
  -3  11   1      545.20      562.69     59.89 o
  -2  11   1      261.61      239.64     15.71 o
  -1  11   1      451.97      463.55     43.53 o
   0  11   1        8.13       10.09      6.26 o
   1  11   1      395.13      348.12     23.69 o
   2  11   1       12.32       28.38     14.77 o
  -5  12   1      354.79      345.74     36.47 o
  -4  12   1      124.45      128.05     19.31 o
  -3  12   1       97.07       96.09     14.70 o
  -2  12   1        0.26       12.20      7.59 o
  -1  12   1      355.44      402.08     42.79 o
   0  12   1        4.83       -7.36      8.81 o
  -1 -13   2      155.32      168.94     31.45 o
   0 -13   2       28.54       31.44     17.01 o
   1 -13   2      187.27      124.88     26.04 o
   2 -13   2       76.66       68.82     21.44 o
   3 -13   2      197.10      139.29     27.87 o
   4 -13   2       50.72       77.26     21.98 o
  -2 -12   2       15.56       29.81     15.75 o
  -1 -12   2       74.41       81.25     22.48 o
   0 -12   2      283.17      293.07     18.74 o
   1 -12   2      187.77      233.11     33.10 o
   2 -12   2        0.75       -2.51      5.85 o
   3 -12   2       50.94       34.76      8.78 o
   4 -12   2      288.34      311.31     22.81 o
   5 -12   2       34.72       49.25     13.83 o
   6 -12   2       16.10       13.20      9.95 o
  -3 -11   2       11.90       30.55     19.27 o
  -2 -11   2      223.83      244.92     36.36 o
  -1 -11   2      139.13      157.54     12.04 o
   0 -11   2       23.11       18.23      3.88 o
   1 -11   2       78.09       57.22     17.10 o
   2 -11   2      487.93      475.49     20.17 o
   3 -11   2        2.74        3.69      5.00 o
   4 -11   2       52.96       57.81     10.59 o
   5 -11   2        8.57        9.14      9.37 o
   6 -11   2      105.44      127.35     21.97 o
  -4 -10   2       89.70       81.26     22.99 o
  -3 -10   2       29.61       22.41     14.43 o
  -2 -10   2      372.31      353.99     12.97 o
  -1 -10   2       85.79       78.70      5.76 o
   0 -10   2      898.66      953.23     29.99 o
   1 -10   2      108.36       84.29     28.17 o
   2 -10   2     1560.66     1547.90     38.76 o
   3 -10   2       15.64       17.39      4.93 o
   4 -10   2      129.70      108.10     22.36 o
   5 -10   2      391.87      462.80     37.71 o
   6 -10   2      596.52      626.83     48.72 o
   7 -10   2       65.83       94.00     22.61 o
  -5  -9   2        0.87      -15.68     15.68 o
  -4  -9   2      343.00      345.28     40.80 o
  -3  -9   2       72.96       73.71      6.68 o
  -2  -9   2      747.24      692.66     21.57 o
  -1  -9   2      269.20      286.88     10.76 o
   0  -9   2     4048.50     4296.64     90.76 o
   1  -9   2       32.53       19.09      3.82 o
   2  -9   2      457.36      531.82     46.63 o
   3  -9   2     1538.29     1488.62     55.02 o
   4  -9   2     1504.95     1593.27     43.24 o
   5  -9   2      274.17      278.50     29.88 o
   6  -9   2      122.66       82.45     18.87 o
   7  -9   2      271.99      249.49     33.33 o
  -6  -8   2       86.82       60.77     15.46 o
  -4  -8   2      143.68      128.67     11.77 o
  -3  -8   2      176.05      171.47     13.22 o
  -2  -8   2      773.50      850.78     29.75 o
  -1  -8   2      116.96       97.47      5.70 o
   0  -8   2      848.66      816.95     25.08 o
   1  -8   2     1757.06     1797.97     46.78 o
   2  -8   2     1240.90     1185.24     31.81 o
   3  -8   2     1058.84     1176.25     28.76 o
   4  -8   2      139.27      210.63     23.35 o
   5  -8   2      150.90      109.32     19.02 o
   6  -8   2        1.88      -13.62     13.62 o
   7  -8   2      305.12      304.09     36.57 o
   8  -8   2        2.44        8.95     11.16 o
  -6  -7   2      172.47      179.29     25.57 o
  -5  -7   2       74.82       60.17     11.61 o
  -4  -7   2      116.36      105.01     12.82 o
  -3  -7   2      132.87      122.82     11.93 o
  -2  -7   2      142.33      136.19      8.85 o
  -1  -7   2      768.75      739.10     18.60 o
   0  -7   2      408.79      422.22     18.91 o
   1  -7   2     2227.34     2027.77     39.86 o
   2  -7   2       51.54       40.40      5.37 o
   3  -7   2      517.84      468.15     18.96 o
   4  -7   2       33.22       48.94      7.07 o
   5  -7   2      747.35      810.59     51.26 o
   6  -7   2        0.36       -6.76     11.09 o
   7  -7   2      318.00      333.27     39.13 o
   8  -7   2       39.19       36.12     16.03 o
  -7  -6   2       79.26      112.75     22.60 o
  -6  -6   2      176.20      168.49     23.95 o
  -5  -6   2      287.36      304.93     29.99 o
  -4  -6   2      203.96      224.95     13.06 o
  -3  -6   2      348.30      316.90     18.73 o
  -2  -6   2      210.36      169.45     10.85 o
  -1  -6   2      597.29      520.19     13.65 o
   0  -6   2        0.30        1.69      2.01 o
   1  -6   2     1769.35     1819.15     35.24 o
   2  -6   2       21.45       29.74      4.73 o
   3  -6   2     1778.82     1818.89     61.12 o
   4  -6   2      231.88      242.12     14.34 o
   5  -6   2      864.82      901.60     53.75 o
   6  -6   2      120.39       94.96     19.96 o
   7  -6   2      139.46       92.39     22.40 o
   8  -6   2       29.61       10.94     13.81 o
  -7  -5   2       67.25       70.99     18.05 o
  -6  -5   2       45.12       46.08     13.34 o
  -5  -5   2      202.07      233.50     15.22 o
  -4  -5   2        0.47       -0.43      3.73 o
  -3  -5   2      555.13      538.31     17.75 o
  -2  -5   2      107.48      110.36      8.23 o
  -1  -5   2      325.42      290.39     10.63 o
   0  -5   2       96.90      121.52     13.47 o
   1  -5   2     3560.04     3635.69     59.57 o
   2  -5   2      698.30      773.77     21.12 o
   3  -5   2     2023.22     2004.23     52.50 o
   4  -5   2      205.12      232.70     13.55 o
   5  -5   2        0.77       -5.09      5.09 o
   6  -5   2        8.81       16.07     10.24 o
   7  -5   2        2.48      -15.34     15.34 o
   8  -5   2       19.79       55.50     18.74 o
  -7  -4   2       97.08      124.58     22.88 o
  -6  -4   2        3.52        8.61      5.59 o
  -5  -4   2      922.10      937.65     46.12 o
  -4  -4   2       81.41       67.64      7.57 o
  -3  -4   2      709.69      754.66     22.20 o
  -2  -4   2      534.45      529.66     14.10 o
   0  -4   2     2395.26     2246.93     70.13 o
   1  -4   2     2813.02     2952.12     48.98 o
   2  -4   2     2378.59     2171.86     42.11 o
   3  -4   2      402.65      425.24     20.07 o
   4  -4   2      562.70      517.24     24.95 o
   5  -4   2      152.06      147.27     12.02 o
   6  -4   2      291.91      345.68     36.33 o
   7  -4   2        0.41      -14.05     14.05 o
   8  -4   2      241.88      226.67     35.95 o
  -8  -3   2        0.42       16.06     12.65 o
  -7  -3   2      569.11      542.02     46.81 o
  -6  -3   2      112.29      116.14     12.92 o
  -5  -3   2     2242.98     2252.54     60.49 o
  -4  -3   2      169.76      187.30     17.15 o
  -3  -3   2     2563.59     2617.07     55.54 o
  -2  -3   2     2055.25     1993.14     40.89 o
  -1  -3   2     4106.18     4278.72    105.10 o
   0  -3   2      686.83      704.33     14.51 o
   1  -3   2      261.96      250.71     16.15 o
   2  -3   2     7061.07     7262.73    135.53 o
   3  -3   2      835.07      914.48     30.75 o
   4  -3   2     8069.93     7670.43    220.50 o
   5  -3   2        7.66       12.68      7.73 o
   6  -3   2     2095.01     2175.04     99.49 o
   7  -3   2       14.66       29.03     17.49 o
   8  -3   2      288.71      251.39     36.47 o
  -8  -2   2       34.21       48.89     15.74 o
  -7  -2   2      175.70      208.21     29.63 o
  -6  -2   2      114.02      134.05     14.55 o
  -5  -2   2      407.95      442.69     23.04 o
  -4  -2   2     2084.15     2067.61     53.04 o
  -3  -2   2     1148.74     1222.81     33.15 o
  -2  -2   2     1910.83     2071.92     52.15 o
  -1  -2   2      237.34      189.61     20.24 o
   0  -2   2     2322.18     2261.77     70.82 o
   1  -2   2       12.46        5.30      2.37 o
   2  -2   2    22768.99    23621.35    405.05 o
   3  -2   2        0.02       26.33      9.22 o
   4  -2   2     4809.33     5152.63    159.86 o
   5  -2   2      544.80      547.04     28.55 o
   6  -2   2      673.45      674.32     50.66 o
   7  -2   2       38.23       21.75     11.22 o
   8  -2   2       64.11       58.84     19.08 o
  -8  -1   2        4.44        3.41     12.60 o
  -7  -1   2       25.43       23.19     13.77 o
  -6  -1   2      285.07      300.71     21.46 o
  -5  -1   2       67.86       90.89     11.31 o
  -4  -1   2     3503.64     3287.40     75.13 o
  -3  -1   2      230.96      181.87     11.41 o
  -2  -1   2      604.76      678.28     21.04 o
  -1  -1   2     3692.28     3926.43     71.09 o
   0  -1   2    17956.28    15719.69   2298.71 o
   1  -1   2      816.47      879.72     21.57 o
   2  -1   2      639.19      706.52     33.59 o
   3  -1   2     1246.89     1145.90     51.43 o
   4  -1   2     1488.19     1552.97     47.65 o
   5  -1   2       46.30       38.43     17.24 o
   6  -1   2      140.85      111.56     21.67 o
   7  -1   2      222.13      221.87     31.85 o
   8  -1   2       39.51       38.07     18.68 o
  -8   0   2      173.15      150.81     27.57 o
  -7   0   2       41.57       35.82     15.57 o
  -6   0   2     1531.38     1610.59     54.03 o
  -5   0   2      379.76      343.86     20.66 o
  -4   0   2     1352.37     1434.84     42.25 o
  -3   0   2      235.85      222.10     15.96 o
  -2   0   2     7545.01     8265.32    210.64 o
  -1   0   2      801.86      950.66     32.46 o
   0   0   2      682.81      774.56     29.59 o
   1   0   2       87.62       93.31     10.36 o
   2   0   2       56.37       62.66     10.55 o
   3   0   2      511.38      391.46     19.27 o
   4   0   2      699.99      654.20     28.52 o
   5   0   2     1264.86     1287.11     54.71 o
   6   0   2       84.97       87.56     19.88 o
   7   0   2      255.63      227.38     32.69 o
   8   0   2        7.78       -6.97     13.64 o
  -8   1   2      357.89      309.32     38.12 o
  -7   1   2        1.53       12.94     12.85 o
  -6   1   2      399.76      409.58     25.43 o
  -5   1   2      259.92      291.20     19.35 o
  -4   1   2     3153.46     3437.34     79.23 o
  -3   1   2     1656.37     1535.40     58.36 o
  -2   1   2     3082.89     3042.12     89.39 o
  -1   1   2        8.35       28.73      6.92 o
   0   1   2      470.29      487.30     15.59 o
   1   1   2     1145.58     1224.21     44.83 o
   2   1   2      797.81      749.70     25.05 o
   3   1   2     1540.25     1693.88     46.78 o
   4   1   2       51.84       59.33      9.81 o
   5   1   2     1305.39     1248.32     45.77 o
   6   1   2        1.88        0.47      9.57 o
   7   1   2       54.82       34.55     16.45 o
  -9   2   2        6.50       -6.25     13.66 o
  -8   2   2       54.65       64.87     18.95 o
  -7   2   2       29.79       25.49     14.30 o
  -6   2   2      179.51      194.57     17.79 o
  -5   2   2     1628.07     1519.75     49.24 o
  -4   2   2     2252.59     2174.03     81.94 o
  -3   2   2     2589.41     2775.01     90.48 o
  -2   2   2      121.71      134.76     13.20 o
  -1   2   2    10335.58    10522.63    150.21 o
   0   2   2     2767.41     2650.71     54.38 o
   1   2   2     3351.35     3020.96     91.73 o
   2   2   2        0.37        3.05      4.00 o
   3   2   2     2078.48     2062.67     56.46 o
   4   2   2       13.90       14.54      9.82 o
   5   2   2      302.21      330.63     27.51 o
   6   2   2       71.91       71.97     18.62 o
   7   2   2      148.98      196.84     31.56 o
  -9   3   2        5.82       -0.14     11.19 o
  -8   3   2       63.39       52.72     17.19 o
  -7   3   2      230.75      241.59     31.77 o
  -6   3   2      552.32      583.29     44.40 o
  -5   3   2      148.61      136.52     18.49 o
  -4   3   2       95.21       93.68     15.10 o
  -3   3   2     5048.48     4839.41     99.63 o
  -2   3   2      732.23      645.05     22.99 o
  -1   3   2    10680.03    10359.31    150.94 o
   0   3   2      109.46      139.41      7.71 o
   1   3   2     3112.38     2925.55     78.09 o
   2   3   2      124.18      176.90     18.15 o
   3   3   2     1100.60     1162.38     71.61 o
   4   3   2      221.57      223.41     17.02 o
   5   3   2      566.54      588.40     30.49 o
   6   3   2      412.10      425.12     40.94 o
   7   3   2      112.04      117.29     24.73 o
  -9   4   2      105.83      128.82     30.15 o
  -8   4   2       58.21       91.27     23.42 o
  -7   4   2      203.56      208.15     29.51 o
  -6   4   2       16.90       20.83      9.79 o
  -5   4   2      895.54      868.36     29.31 o
  -4   4   2       11.58       15.19      5.74 o
  -3   4   2     7966.79     8253.40    157.67 o
  -2   4   2      179.50      221.63      9.26 o
  -1   4   2     3059.84     3367.36     50.95 o
   0   4   2     2369.89     2454.36     40.64 o
   1   4   2     2098.82     2145.92     55.80 o
   2   4   2      569.94      512.35     32.53 o
   3   4   2      386.99      301.92     26.59 o
   4   4   2     1634.86     1747.28     53.95 o
   5   4   2      262.70      240.67     29.97 o
   6   4   2      388.75      377.36     39.87 o
  -8   5   2        1.36       -0.31     11.86 o
  -7   5   2      341.39      357.07     38.72 o
  -6   5   2      176.68      226.88     27.95 o
  -5   5   2     2291.33     2543.18     57.85 o
  -4   5   2       30.79       24.91      5.65 o
  -3   5   2      521.86      580.95     24.68 o
  -2   5   2     2841.54     2630.83    108.45 o
  -1   5   2     3886.04     3946.69     60.39 o
   0   5   2      812.84      798.75     23.39 o
   1   5   2      598.71      533.81     33.25 o
   2   5   2     2281.30     2262.25     92.56 o
   3   5   2      295.32      342.72     25.64 o
   4   5   2      491.00      532.56     40.46 o
   5   5   2        6.12       11.39     13.45 o
   6   5   2      311.81      359.88     39.32 o
  -8   6   2       35.96       35.52     15.13 o
  -7   6   2      601.55      653.87     52.49 o
  -6   6   2        5.00       -1.60     10.24 o
  -5   6   2      103.55      101.47     12.73 o
  -4   6   2      190.14      156.97     11.60 o
  -3   6   2      582.52      535.64     20.10 o
  -2   6   2      907.52      932.04     67.54 o
  -1   6   2      654.61      639.30     27.50 o
   0   6   2     2464.31     2555.47     91.79 o
   1   6   2       41.05       35.29      9.65 o
   2   6   2      703.44      668.31     24.46 o
   3   6   2       28.43       29.04      6.40 o
   4   6   2       87.75       69.37     16.15 o
   5   6   2        6.14       17.46     11.60 o
  -8   7   2       76.61      109.92     24.89 o
  -7   7   2      140.39      146.26     24.61 o
  -6   7   2      142.61      118.85     21.67 o
  -5   7   2       49.48       29.63     12.30 o
  -4   7   2     1179.14     1191.04     35.10 o
  -3   7   2      470.00      408.30     15.96 o
  -2   7   2     1204.76     1204.35     28.73 o
  -1   7   2      184.97      195.57     13.05 o
   0   7   2     1696.08     1821.34     77.59 o
   1   7   2        2.55        0.11      3.92 o
   2   7   2       38.71       27.91      7.15 o
   3   7   2       78.78       89.90     10.47 o
   4   7   2       74.75       77.34     18.57 o
   5   7   2        3.18        5.97      7.31 o
  -8   8   2      207.18      188.26     31.84 o
  -7   8   2        4.39      -10.22     10.22 o
  -6   8   2     1182.19     1215.57     70.42 o
  -5   8   2       54.37       60.19     14.88 o
  -4   8   2      936.09      982.26     39.21 o
  -3   8   2      122.87      118.71      9.17 o
  -2   8   2     1118.81     1213.63     30.49 o
  -1   8   2       15.95       17.63      4.52 o
   0   8   2      399.28      435.38     23.38 o
   1   8   2      367.41      345.38     20.53 o
   2   8   2      379.76      370.64     19.30 o
   3   8   2      183.81      142.21     16.06 o
   4   8   2       53.98       40.57     10.00 o
  -7   9   2        4.21       -0.57     10.61 o
  -6   9   2      335.47      385.18     38.79 o
  -5   9   2       17.15       31.94     12.59 o
  -4   9   2      241.91      299.80     29.95 o
  -3   9   2       39.42       31.75      6.29 o
  -2   9   2      469.39      477.94     31.31 o
  -1   9   2      430.70      431.34     19.75 o
   0   9   2      593.93      601.00     39.86 o
   1   9   2      977.60      938.70     30.99 o
   2   9   2      209.14      199.08     18.01 o
   3   9   2      285.54      284.51     22.90 o
  -7  10   2        0.86       -6.11     10.49 o
  -6  10   2       61.53       72.74     19.04 o
  -5  10   2       90.59      104.08     20.51 o
  -4  10   2      241.06      213.60     27.02 o
  -3  10   2      334.84      354.48     24.71 o
  -2  10   2      243.63      215.70     18.78 o
  -1  10   2      797.86      858.34     29.72 o
   0  10   2      102.65      107.25     10.36 o
   1  10   2      345.20      380.22     25.18 o
   2  10   2        1.38       -1.08      5.72 o
  -6  11   2      164.45      178.41     27.88 o
  -5  11   2      323.31      294.02     33.74 o
  -4  11   2       55.07       53.63     15.18 o
  -3  11   2      445.48      482.81     50.43 o
  -2  11   2       23.48       13.71      6.56 o
  -1  11   2      158.29      147.75     26.09 o
   0  11   2        1.11        4.07      5.25 o
   1  11   2      211.70      232.22     20.70 o
  -4  12   2        0.18        7.06     10.02 o
  -3  12   2      159.46      178.08     19.82 o
  -2  12   2        0.15        6.31     11.10 o
  -1  12   2      123.18      143.18     26.31 o
   2 -14   3        7.66       -7.26     11.47 o
  -1 -13   3      266.50      252.58     37.79 o
   0 -13   3       14.64       11.54     14.14 o
   1 -13   3       50.55       72.92     20.82 o
   2 -13   3      134.81      158.44     28.75 o
   3 -13   3       42.33       69.03     20.50 o
   4 -13   3       28.14        3.50     12.35 o
  -2 -12   3       72.34       93.70     24.74 o
  -1 -12   3       76.56      111.66     24.49 o
   0 -12   3      163.77      160.29     28.30 o
   1 -12   3       20.53        9.35     12.19 o
   2 -12   3      496.99      486.53     28.11 o
   3 -12   3       42.15       42.38      8.54 o
   4 -12   3      119.74      114.23     14.05 o
   5 -12   3       28.96       22.37     10.64 o
   6 -12   3      170.34      194.09     27.38 o
  -4 -11   3      124.26      105.26     27.58 o
  -3 -11   3       84.47       84.81     24.73 o
  -2 -11   3       73.93       86.10     22.52 o
  -1 -11   3        1.02       -0.32      1.34 o
   0 -11   3     1559.33     1680.05    123.39 o
   1 -11   3      504.73      423.45     47.23 o
   2 -11   3      461.50      492.18     23.02 o
   3 -11   3      133.32      110.37     10.06 o
   4 -11   3     1040.41     1086.04     43.09 o
   5 -11   3        3.19       11.14     11.58 o
   6 -11   3      173.47      213.89     29.69 o
  -4 -10   3       47.63       30.24     17.41 o
  -3 -10   3        4.42       14.19     14.38 o
  -2 -10   3      757.01      762.38     60.77 o
  -1 -10   3      131.32      126.93     16.04 o
   0 -10   3      750.40      700.23     45.74 o
   1 -10   3      212.32      197.31     10.39 o
   2 -10   3     2059.68     1890.12    124.92 o
   3 -10   3      107.66      132.91     10.67 o
   4 -10   3      855.52      852.46     37.24 o
   5 -10   3      313.63      357.94     32.52 o
   6 -10   3      280.33      250.98     31.03 o
   7 -10   3      193.24      181.23     29.65 o
  -5  -9   3        0.12       27.61     15.78 o
  -4  -9   3      275.51      253.19     18.25 o
  -3  -9   3       18.01       17.19      3.79 o
  -2  -9   3      610.20      585.80     14.40 o
  -1  -9   3       80.04       80.54     11.00 o
   0  -9   3      479.21      486.76     33.70 o
   1  -9   3     1110.13     1152.53     25.16 o
   2  -9   3     2265.92     2107.26    169.30 o
   3  -9   3      722.93      726.04     25.05 o
   4  -9   3      196.86      165.34     13.15 o
   5  -9   3      967.43     1075.90     60.76 o
   6  -9   3      127.48      136.46     23.58 o
   7  -9   3       86.19       81.70     20.67 o
  -6  -8   3      160.03      191.27     24.59 o
  -5  -8   3       73.45       85.96     14.17 o
  -4  -8   3      812.23      840.99     42.10 o
  -3  -8   3       73.70       70.14      6.22 o
  -2  -8   3      107.14      117.45      5.90 o
  -1  -8   3      724.27      717.20     50.98 o
   0  -8   3     1284.17     1250.87     35.55 o
   1  -8   3      372.99      409.87     19.95 o
   2  -8   3      138.05      163.46     25.71 o
   3  -8   3     1364.52     1397.49     32.07 o
   4  -8   3      151.40      186.61     15.70 o
   5  -8   3      105.33      105.96     19.53 o
   6  -8   3       11.29        8.05     10.51 o
   7  -8   3      225.25      242.74     33.29 o
  -6  -7   3      399.46      389.18     34.89 o
  -5  -7   3      139.10      157.99     19.61 o
  -4  -7   3      139.03      154.11     16.86 o
  -3  -7   3      565.21      607.19     29.87 o
  -2  -7   3      185.16      178.68      7.66 o
   0  -7   3       18.29        5.60      2.76 o
   1  -7   3     1207.50     1047.92     23.85 o
   2  -7   3       22.87       16.65      3.59 o
   3  -7   3     1332.46     1467.27     32.24 o
   4  -7   3        5.79        1.56      4.39 o
   5  -7   3      975.00      850.44     52.75 o
   6  -7   3      125.94      159.63     25.44 o
   7  -7   3      275.23      277.00     35.47 o
   8  -7   3       10.71       27.59     17.43 o
  -7  -6   3       58.14       52.15     15.48 o
  -6  -6   3       60.77       75.62     16.82 o
  -5  -6   3      250.27      229.65     17.17 o
  -4  -6   3       90.76       95.06      8.35 o
  -3  -6   3     1515.02     1472.13     53.11 o
  -2  -6   3        9.89       15.20      4.21 o
   0  -6   3      207.63      186.81     17.12 o
   1  -6   3     2967.00     2964.72     51.57 o
   2  -6   3      452.27      415.19     15.74 o
   3  -6   3     4579.49     4587.03     93.66 o
   4  -6   3     1197.85     1262.01     35.42 o
   5  -6   3     1324.00     1296.64     67.21 o
   6  -6   3       62.30       68.29     17.00 o
   7  -6   3        4.31       17.11     13.86 o
   8  -6   3       20.58       29.71     15.84 o
  -7  -5   3       11.26        1.18      8.53 o
  -6  -5   3        1.29       -1.19      6.78 o
  -5  -5   3     1224.45     1255.41     39.69 o
  -4  -5   3       90.24      100.43     11.70 o
  -3  -5   3     3061.31     3199.80     64.17 o
  -2  -5   3       93.50      115.60      9.61 o
   0  -5   3       85.31      108.62      6.81 o
   1  -5   3     2784.51     2916.16     51.25 o
   2  -5   3     1450.51     1455.15     28.67 o
   3  -5   3     1282.59     1242.03     39.55 o
   4  -5   3      513.03      532.86     44.73 o
   5  -5   3       40.49       54.62     10.00 o
   6  -5   3      312.29      261.81     32.52 o
   7  -5   3        6.86        8.49     10.73 o
   8  -5   3      199.72      223.54     35.01 o
  -8  -4   3        3.02       -0.18     11.42 o
  -7  -4   3      263.55      273.25     32.78 o
  -6  -4   3        6.96        7.87      6.02 o
  -5  -4   3     1187.59     1227.54     39.69 o
  -4  -4   3      571.33      549.15     21.73 o
  -3  -4   3     3162.42     3206.34     65.13 o
  -2  -4   3     1749.63     1818.84     35.99 o
   0  -4   3     3797.70     3833.67     96.25 o
   1  -4   3     1441.82     1380.64     24.91 o
   2  -4   3     2495.10     2632.21     42.46 o
   3  -4   3      617.95      577.82     24.26 o
   4  -4   3     3304.36     3469.13    192.14 o
   5  -4   3       37.52       36.46      9.40 o
   6  -4   3     3005.81     2827.50    120.54 o
   7  -4   3        0.03       -1.36     12.14 o
   8  -4   3      436.17      309.03     41.74 o
  -8  -3   3       14.48        9.29     12.23 o
  -7  -3   3      297.89      293.65     33.61 o
  -6  -3   3       91.73       91.39     18.01 o
  -5  -3   3      337.32      298.89     18.36 o
  -4  -3   3     1235.16     1379.72     39.27 o
  -3  -3   3     2369.73     2400.20     52.93 o
  -2  -3   3     7007.68     7323.82    128.76 o
  -1  -3   3      779.30      921.50     26.24 o
   0  -3   3    17218.74    15675.47    622.54 o
   1  -3   3     1712.17     1859.39     34.50 o
   2  -3   3    11031.60    11642.88    208.97 o
   3  -3   3        0.94       10.70      7.11 o
   4  -3   3    11408.66    11071.10    304.60 o
   5  -3   3       12.08       12.30      6.98 o
   6  -3   3     1333.53     1328.05     75.66 o
   7  -3   3       79.73       98.33     22.96 o
   8  -3   3      136.16      143.34     28.54 o
  -8  -2   3       17.94       11.20     10.97 o
  -7  -2   3       17.41       15.44     12.32 o
  -6  -2   3      168.27      203.17     17.32 o
  -5  -2   3      599.95      623.18     27.50 o
  -4  -2   3     1400.13     1487.68     42.02 o
  -3  -2   3      622.46      643.97     33.36 o
  -2  -2   3     6545.48     6946.25    125.76 o
  -1  -2   3      855.11      907.00     37.73 o
   0  -2   3     1466.74     1450.89     23.02 o
   1  -2   3      600.83      584.15     14.25 o
   2  -2   3     2465.61     2439.64     54.47 o
   3  -2   3      215.28      148.00     18.50 o
   4  -2   3      189.49      176.94     22.42 o
   5  -2   3      133.90      166.23     16.26 o
   6  -2   3       57.85      103.14     22.60 o
   7  -2   3      107.56      117.16     24.65 o
   8  -2   3       31.09        6.40     12.90 o
  -8  -1   3      141.69      107.59     25.66 o
  -7  -1   3       52.20       41.09     13.93 o
  -6  -1   3      831.51      867.89     48.59 o
  -5  -1   3        1.25        4.17      7.02 o
  -4  -1   3     3360.24     3565.77     94.82 o
  -3  -1   3       63.70       41.30      6.25 o
  -2  -1   3     6443.67     6393.65    117.85 o
  -1  -1   3      825.46      913.25     23.42 o
   0  -1   3     3140.47     3212.71     52.65 o
   1  -1   3      972.51     1044.63     25.22 o
   2  -1   3       10.46       14.65      8.19 o
   3  -1   3        1.67       27.88     10.34 o
   4  -1   3       10.65       -3.61      5.27 o
   5  -1   3      880.85      876.25     55.84 o
   6  -1   3      173.10      169.39     27.33 o
   7  -1   3      330.34      313.93     39.56 o
   8  -1   3        2.52      -15.36     15.36 o
  -8   0   3      634.19      633.20     53.77 o
  -7   0   3        0.91      -10.95     10.95 o
  -6   0   3      921.66      952.29     39.34 o
  -5   0   3      273.33      217.27     16.44 o
  -4   0   3     3000.06     2606.21     63.96 o
  -3   0   3     2409.56     2649.43     61.11 o
  -2   0   3    13428.54    13468.80    334.16 o
  -1   0   3    14490.67    13932.87    343.69 o
   0   0   3    11696.48    10177.00    264.19 o
   1   0   3     4047.95     4141.34    118.42 o
   2   0   3     1129.03     1274.29     52.97 o
   3   0   3     3245.78     2903.35    101.42 o
   4   0   3      810.14      840.83     34.43 o
   5   0   3     1064.00     1049.03     62.19 o
   6   0   3        2.81        5.16     10.03 o
   7   0   3      213.16      241.81     35.19 o
  -9   1   3        0.10       -1.37     13.51 o
  -8   1   3      201.42      182.21     29.08 o
  -7   1   3       68.27       70.62     18.70 o
  -6   1   3      516.46      519.70     28.69 o
  -5   1   3       73.80       72.63     10.16 o
  -4   1   3     1163.30     1110.53     52.59 o
  -3   1   3     3094.07     3340.07    104.14 o
  -2   1   3     2435.45     2513.71     79.00 o
  -1   1   3     4436.89     4434.82     83.53 o
   0   1   3      180.67      192.14      7.47 o
   1   1   3     5910.64     5536.18    154.33 o
   2   1   3       33.51       38.22      6.71 o
   3   1   3     2109.74     2174.18     58.09 o
   4   1   3        6.90       10.64      6.26 o
   5   1   3      236.30      270.85     31.06 o
   6   1   3       38.33       50.56     14.57 o
   7   1   3      122.94      115.29     24.56 o
  -9   2   3       19.93       34.17     17.17 o
  -8   2   3       48.35       52.43     18.53 o
  -7   2   3      116.57       74.36     18.18 o
  -6   2   3      136.46      145.26     24.13 o
  -5   2   3      741.98      803.65     33.77 o
  -4   2   3      105.82      162.17     20.03 o
  -3   2   3     1321.32     1067.05     47.34 o
  -2   2   3       94.83      106.69     14.19 o
  -1   2   3     6749.41     6878.86    126.67 o
   0   2   3      416.77      444.03     15.90 o
   1   2   3    10759.71     9619.52    254.18 o
   2   2   3      137.44      121.71     10.88 o
   3   2   3      516.44      525.52     34.90 o
   4   2   3      534.84      589.42     29.09 o
   5   2   3      634.74      633.34     48.43 o
   6   2   3      184.31      221.18     31.66 o
   7   2   3      131.66      156.78     29.05 o
  -9   3   3       95.41       72.34     22.06 o
  -8   3   3      124.53      129.74     25.78 o
  -7   3   3      522.17      549.21     46.73 o
  -6   3   3        5.29        1.68     11.51 o
  -5   3   3     2038.85     2068.16     83.64 o
  -4   3   3      190.01      178.79     20.60 o
  -3   3   3     3408.81     3465.66     76.86 o
  -2   3   3     1971.63     1910.41     47.80 o
  -1   3   3    25389.90    25455.09    424.41 o
   0   3   3      220.77      249.25     13.25 o
   1   3   3     3227.06     3148.25     73.54 o
   2   3   3     1991.08     1822.20     72.91 o
   3   3   3     2034.74     2100.90     58.74 o
   4   3   3      482.54      496.07     30.99 o
   5   3   3      288.56      365.94     37.09 o
   6   3   3      429.01      408.41     43.18 o
  -8   4   3        3.27      -14.08     14.08 o
  -7   4   3     1135.07     1230.28     73.46 o
  -6   4   3       19.32       33.47     14.17 o
  -5   4   3      913.16      930.34     47.81 o
  -4   4   3      805.44      826.52     40.08 o
  -3   4   3     4096.01     4205.60     91.02 o
  -2   4   3      113.81      105.83     13.50 o
  -1   4   3      387.98      346.71     12.18 o
   0   4   3     1624.50     1574.25     61.55 o
   1   4   3      765.16      594.53     24.84 o
   2   4   3     1885.89     1999.18    148.43 o
   3   4   3      394.09      432.76     34.97 o
   4   4   3      443.54      458.28     26.45 o
   5   4   3        4.44       10.75     11.92 o
   6   4   3      179.08      169.17     29.31 o
  -8   5   3       21.43       17.81     13.77 o
  -7   5   3      534.00      542.68     48.15 o
  -6   5   3      202.22      153.90     23.54 o
  -5   5   3      492.31      406.79     19.90 o
  -4   5   3      513.35      547.14     33.09 o
  -3   5   3      426.74      403.25     17.20 o
  -2   5   3       70.11       53.10     18.28 o
  -1   5   3      179.83      177.29     10.88 o
   0   5   3     4907.91     5100.66    107.97 o
   1   5   3      966.90      924.41    119.67 o
   2   5   3      706.70      613.90     29.26 o
   3   5   3       73.62       92.68     18.60 o
   4   5   3      343.29      349.56     34.54 o
   5   5   3        6.20       -3.12     10.87 o
   6   5   3       22.91       35.74     17.85 o
  -8   6   3       70.31       98.05     23.24 o
  -7   6   3      206.86      152.32     26.51 o
  -6   6   3      916.53      956.77     60.16 o
  -5   6   3      834.66      920.59     54.71 o
  -4   6   3      306.07      306.34     16.59 o
  -3   6   3       13.85        8.41      4.54 o
  -2   6   3     6174.05     6405.33    107.98 o
  -1   6   3     1191.10     1314.48     34.93 o
   0   6   3     1429.23     1418.38     62.54 o
   1   6   3      173.03      173.65     16.74 o
   2   6   3      998.71      984.13     52.61 o
   3   6   3        3.30       -0.53      6.45 o
   4   6   3       84.41       76.26     20.55 o
   5   6   3       11.87       26.90     13.95 o
  -8   7   3      296.95      243.61     34.94 o
  -7   7   3      133.72       81.56     19.53 o
  -6   7   3      766.83      887.30     58.78 o
  -5   7   3        1.32       13.87     11.34 o
  -4   7   3     2704.81     2573.81     58.51 o
  -3   7   3        2.34        4.13      4.82 o
  -2   7   3     1432.72     1399.47     32.52 o
  -1   7   3       65.92       76.55     10.59 o
   0   7   3      442.13      462.33     23.86 o
   1   7   3      233.03      215.99     14.07 o
   2   7   3      549.26      517.10     23.27 o
   3   7   3      165.03      187.86     18.34 o
   4   7   3       92.84       97.81     13.97 o
  -7   8   3        0.64        2.66     10.82 o
  -6   8   3      417.88      393.04     39.21 o
  -5   8   3       44.83       36.92     13.65 o
  -4   8   3      543.30      470.12     38.28 o
  -3   8   3       18.40       12.92      4.38 o
  -2   8   3       80.89       58.07      6.84 o
  -1   8   3      239.83      272.02     13.62 o
   0   8   3      626.26      589.11     28.35 o
   1   8   3      489.45      525.83     22.80 o
   2   8   3      230.68      214.89     19.09 o
   3   8   3      644.04      584.04     33.22 o
   4   8   3       68.15       63.29     13.71 o
  -7   9   3       10.39        5.98     10.97 o
  -6   9   3      221.37      220.40     30.88 o
  -5   9   3       27.83       30.76     12.79 o
  -4   9   3      211.95      188.63     25.13 o
  -3   9   3      274.56      270.22     21.37 o
  -2   9   3      402.37      436.51     21.27 o
  -1   9   3      679.60      694.21     31.95 o
   0   9   3      232.72      255.58     15.87 o
   1   9   3      581.61      594.15     32.10 o
   2   9   3       30.54       33.85      8.87 o
   3   9   3      218.49      188.84     20.04 o
  -6  10   3      135.24      158.25     26.50 o
  -5  10   3      466.92      456.80     42.45 o
  -4  10   3      195.01      178.25     25.55 o
  -3  10   3      763.21      775.27     38.41 o
  -2  10   3       54.92       67.06     12.06 o
  -1  10   3      333.61      330.93     34.61 o
   0  10   3        0.59       -0.76      6.20 o
   1  10   3      169.75      206.15     19.55 o
   2  10   3        0.01        2.53     11.04 o
  -5  11   3      491.92      472.79     44.72 o
  -4  11   3       20.99      -12.82     12.82 o
  -3  11   3      241.34      250.69     22.82 o
  -2  11   3       12.22       12.44      8.20 o
  -1  11   3      212.80      264.86     32.96 o
   0  11   3        1.05        3.56      6.99 o
  -3  12   3      286.63      302.75     25.99 o
  -2  12   3       20.88       22.41      8.26 o
   1 -14   4      140.52      118.64     27.41 o
   2 -14   4       46.27       29.33     14.83 o
  -1 -13   4       53.96       66.88     19.91 o
   0 -13   4      144.88      134.33     28.89 o
   1 -13   4      143.05      188.05     31.40 o
   2 -13   4       49.03       70.33     22.05 o
   3 -13   4        0.11       -2.06      9.09 o
   4 -13   4      325.97      312.47     41.41 o
  -3 -12   4       53.10       38.68     20.31 o
  -2 -12   4      255.40      291.17     41.30 o
  -1 -12   4      128.17      148.65     27.65 o
   0 -12   4      128.97      126.48     25.12 o
   1 -12   4        4.88       25.46     16.69 o
   2 -12   4     1097.60      958.79     68.87 o
   3 -12   4       45.87       40.56      8.87 o
   4 -12   4      555.25      517.80     28.90 o
   5 -12   4       15.63       20.39     10.23 o
  -4 -11   4      158.54      109.21     29.52 o
  -3 -11   4       33.88        4.63     12.58 o
  -2 -11   4      148.65      144.27     29.46 o
  -1 -11   4        6.61       25.19     14.57 o
   0 -11   4      422.82      403.85     17.00 o
   1 -11   4       10.92       11.60      5.20 o
   2 -11   4     1045.78     1049.27     43.31 o
   3 -11   4        0.52        4.92      4.39 o
   4 -11   4      309.62      334.32     22.80 o
   5 -11   4      244.73      245.97     28.64 o
   6 -11   4      348.08      357.71     36.98 o
  -5 -10   4        0.92      -16.64     16.64 o
  -4 -10   4      140.44      146.92     29.57 o
  -3 -10   4        7.21       -1.25     10.78 o
  -2 -10   4      176.51      192.18     30.48 o
  -1 -10   4      200.36      229.13     32.14 o
   0 -10   4      873.33      938.51     84.54 o
   1 -10   4        9.49        4.10      5.26 o
   2 -10   4       56.60       73.13     13.87 o
   3 -10   4      722.22      651.85     23.80 o
   4 -10   4      700.18      769.67     35.29 o
   5 -10   4      206.31      168.60     23.90 o
   6 -10   4       15.01       -0.05     10.42 o
   7 -10   4      121.05      102.48     23.54 o
  -5  -9   4        0.33        0.71     12.13 o
  -4  -9   4      409.21      407.33     21.81 o
  -3  -9   4      381.49      375.85     13.83 o
  -2  -9   4     1264.96     1123.49     71.54 o
  -1  -9   4      177.89      200.56     28.10 o
   0  -9   4       66.05       68.27      6.37 o
   1  -9   4      842.73      796.47     18.36 o
   2  -9   4      374.99      343.89     17.62 o
   3  -9   4      731.37      683.05     24.24 o
   4  -9   4       56.80       58.05      9.51 o
   5  -9   4      279.15      273.96     30.04 o
   6  -9   4        4.33       18.47     11.35 o
   7  -9   4      117.33      142.18     27.67 o
  -6  -8   4      247.20      278.07     29.03 o
  -5  -8   4      191.40      203.65     21.85 o
  -4  -8   4      748.03      826.97     39.54 o
  -3  -8   4      482.57      457.57     21.64 o
  -2  -8   4      374.90      343.11     35.63 o
  -1  -8   4      400.34      364.72     35.92 o
   0  -8   4        1.37        4.61      4.81 o
   1  -8   4     1029.92      989.29     27.47 o
   2  -8   4       99.48       95.72      9.55 o
   3  -8   4       97.94       75.00      7.05 o
   4  -8   4       84.10      102.50     12.36 o
   5  -8   4      706.00      754.59     50.16 o
   6  -8   4        0.10       -8.26      9.34 o
   7  -8   4      136.71      109.86     24.22 o
  -6  -7   4       48.98       54.13     13.98 o
  -5  -7   4      147.50      205.08     21.77 o
  -4  -7   4      189.00      183.67     17.61 o
  -3  -7   4      154.05      157.01     13.04 o
  -2  -7   4        3.41        5.64      7.05 o
   0  -7   4      407.22      390.47     17.28 o
   1  -7   4       31.83       15.36      4.15 o
   2  -7   4      245.77      207.52     16.16 o
   3  -7   4     1101.33     1014.56     25.89 o
   4  -7   4       47.14       46.69      9.03 o
   5  -7   4      483.92      472.94     38.83 o
   6  -7   4      233.02      162.53     26.35 o
   7  -7   4       58.55       43.62     17.78 o
  -7  -6   4       13.79       13.44     11.25 o
  -6  -6   4        0.60        1.07      6.64 o
  -5  -6   4       49.87       55.34      7.56 o
  -4  -6   4       27.14       25.94      4.62 o
  -3  -6   4     3972.33     4149.30    115.24 o
  -2  -6   4        0.77       10.19      2.85 o
   0  -6   4      928.99      980.50     23.92 o
   1  -6   4     2819.13     2663.62     43.88 o
   2  -6   4      930.40     1077.35     24.87 o
   3  -6   4     1501.31     1594.17     37.06 o
   4  -6   4      624.28      603.19     23.89 o
   5  -6   4      106.83       78.53     19.31 o
   6  -6   4      375.10      548.03     48.68 o
   7  -6   4       24.09       40.14     15.09 o
   8  -6   4      126.23      115.65     27.76 o
  -7  -5   4       78.05       94.16     20.41 o
  -6  -5   4        6.03       13.91      5.79 o
  -5  -5   4     1002.05      969.82     42.27 o
  -4  -5   4      177.52      201.62     11.81 o
  -3  -5   4     3174.97     3357.55     65.32 o
  -2  -5   4      473.58      491.16     20.09 o
  -1  -5   4     1486.02     1680.06     69.43 o
   0  -5   4     5062.54     4827.61     58.33 o
   1  -5   4     3522.68     3629.43     54.35 o
   2  -5   4      595.93      497.15     15.09 o
   3  -5   4       17.46        9.80      4.93 o
   4  -5   4     1542.12     1475.01     41.07 o
   5  -5   4      346.23      363.72     26.89 o
   6  -5   4      977.06     1075.29     68.87 o
   7  -5   4        4.38      -14.07     14.07 o
   8  -5   4      568.40      623.97     59.88 o
  -8  -4   4        3.92      -16.49     16.49 o
  -7  -4   4      327.23      304.85     34.02 o
  -6  -4   4      113.42      144.41     14.24 o
  -5  -4   4      518.25      607.97     25.93 o
  -4  -4   4        1.73        2.08      3.88 o
  -3  -4   4       86.26       90.63      6.95 o
  -2  -4   4     1995.26     1878.35     37.88 o
  -1  -4   4     3871.65     3603.82     47.96 o
   0  -4   4      418.71      411.30      9.48 o
   1  -4   4       30.84       41.96      4.07 o
   2  -4   4     1209.63      970.96     21.58 o
   3  -4   4      101.61       96.88     10.31 o
   4  -4   4     1360.61     1346.94     36.57 o
   5  -4   4       23.93       10.28     14.04 o
   6  -4   4     1203.06     1209.81     74.27 o
   7  -4   4       41.07       39.48     18.79 o
   8  -4   4      148.43      135.92     30.15 o
  -8  -3   4       75.39       80.51     20.96 o
  -7  -3   4      147.01      181.21     17.47 o
  -6  -3   4       46.56       45.62      9.40 o
  -5  -3   4        0.68       -0.70      5.15 o
  -4  -3   4      928.27      876.48     29.30 o
  -3  -3   4      536.44      492.95     18.07 o
  -2  -3   4     6049.66     6334.80    115.74 o
  -1  -3   4      299.00      305.56      9.05 o
   0  -3   4     5925.54     5817.56    135.50 o
   1  -3   4       15.51       36.00      3.66 o
   2  -3   4     2266.45     2478.87     57.22 o
   3  -3   4       49.57       88.22      9.28 o
   4  -3   4      217.47      267.09     17.95 o
   5  -3   4      189.41      205.66     26.96 o
   6  -3   4       45.03       53.89     17.84 o
   7  -3   4       22.43       64.58     20.52 o
   8  -3   4        3.74      -16.78     16.78 o
  -8  -2   4      139.23      149.93     26.59 o
  -7  -2   4       55.48       54.41     16.68 o
  -6  -2   4      716.37      686.84     32.01 o
  -5  -2   4       50.10       52.83     18.56 o
  -4  -2   4     3096.55     3006.18     69.22 o
  -3  -2   4       20.15       16.94      7.94 o
  -2  -2   4     4009.84     4004.62     78.69 o
  -1  -2   4      655.78      655.09     19.96 o
   0  -2   4     5733.31     5376.02     82.47 o
   1  -2   4      857.88      840.59     23.51 o
   2  -2   4     1511.64     1512.10     38.91 o
   3  -2   4      175.85      164.96     19.81 o
   4  -2   4      101.86      100.31     11.97 o
   5  -2   4        1.03       11.21     12.14 o
   6  -2   4       20.11       60.70     19.18 o
   7  -2   4      138.77      205.70     33.40 o
  -8  -1   4      344.32      305.65     37.43 o
  -7  -1   4        8.91        9.16     11.61 o
  -6  -1   4     1751.87     1740.77     55.60 o
  -5  -1   4        7.32       -0.03      4.96 o
  -4  -1   4      797.76      818.59     30.36 o
  -3  -1   4        6.15        6.60      4.30 o
  -2  -1   4     1049.46     1037.27     29.14 o
  -1  -1   4     1687.95     1846.14     43.51 o
   0  -1   4     5414.12     5184.30     96.04 o
   1  -1   4     1516.09     1547.77     34.81 o
   2  -1   4      537.91      522.87     32.65 o
   3  -1   4      524.99      527.72     36.31 o
   4  -1   4      163.97      174.83     15.67 o
   5  -1   4      531.02      554.95     45.91 o
   6  -1   4       29.73       17.55     12.70 o
   7  -1   4      227.63      214.28     34.39 o
  -8   0   4      361.45      372.17     41.00 o
  -7   0   4       17.65       15.88     12.31 o
  -6   0   4      297.06      285.88     20.68 o
  -5   0   4      189.13      233.75     17.19 o
  -4   0   4      606.43      805.66     30.70 o
  -3   0   4      842.14      750.16     26.78 o
  -2   0   4     2490.24     2460.05     79.19 o
  -1   0   4     3457.66     3664.67    109.85 o
   0   0   4     1858.07     1845.44     46.16 o
   1   0   4     2739.32     2668.29     88.19 o
   2   0   4      228.49      241.35     22.68 o
   3   0   4     2186.34     2225.55     60.69 o
   4   0   4       12.55        4.75      7.14 o
   5   0   4      711.27      765.04     54.89 o
   6   0   4        2.93       22.40     13.66 o
   7   0   4       59.12       74.37     23.24 o
  -8   1   4       49.23       46.93     17.97 o
  -7   1   4       69.15       72.07     19.81 o
  -6   1   4      103.00      124.07     14.46 o
  -5   1   4      760.94      656.91     30.42 o
  -4   1   4      295.48      229.39     22.98 o
  -3   1   4      890.11      953.82     44.82 o
  -2   1   4       52.53       46.93     10.21 o
  -1   1   4     1547.31     1355.54     51.29 o
   0   1   4      104.68       73.64     12.17 o
   1   1   4     7386.96     6978.63    194.85 o
   2   1   4       44.24       73.54     13.82 o
   3   1   4     3270.34     3357.16     82.58 o
   4   1   4        9.45       15.18      7.04 o
   5   1   4      199.09      243.29     31.96 o
   6   1   4       66.75       51.81     16.92 o
   7   1   4      124.89       90.36     23.66 o
  -9   2   4       17.25       50.68     19.99 o
  -8   2   4       24.18       16.36     13.16 o
  -7   2   4      533.16      506.65     44.89 o
  -6   2   4      443.49      425.89     38.21 o
  -5   2   4      605.48      504.10     26.71 o
  -4   2   4        0.36        0.06      7.70 o
  -3   2   4     1235.58     1355.53     57.34 o
  -2   2   4      167.47      130.68      9.57 o
  -1   2   4     3036.70     3350.11     69.48 o
   0   2   4      595.49      596.71     19.01 o
   1   2   4     5658.83     5097.88    101.34 o
   2   2   4      580.88      679.95     41.30 o
   3   2   4     1217.57     1321.13     45.02 o
   4   2   4      256.53      275.97     31.34 o
   5   2   4      278.92      306.05     35.72 o
   6   2   4      252.10      260.09     36.27 o
  -8   3   4       73.86      120.72     24.33 o
  -7   3   4      949.70      886.08     60.95 o
  -6   3   4        3.32       13.77     12.81 o
  -5   3   4     2220.46     2431.63     68.75 o
  -4   3   4       50.95       25.08     10.89 o
  -3   3   4     4078.76     3980.71     86.84 o
  -2   3   4        0.99        0.00      3.75 o
  -1   3   4      396.09      332.53     16.67 o
   0   3   4     1443.35     1393.86     37.60 o
   1   3   4     1537.88     1586.76     55.04 o
   2   3   4       98.83       72.73     10.73 o
   3   3   4       56.33       54.61     14.85 o
   4   3   4     1008.07     1143.62     66.43 o
   5   3   4      119.72      129.15     24.92 o
   6   3   4      107.30       88.88     23.33 o
  -8   4   4        0.06       16.20     12.80 o
  -7   4   4      405.44      392.43     39.83 o
  -6   4   4      341.58      475.61     40.51 o
  -5   4   4     2531.79     2675.97    116.52 o
  -4   4   4        0.58       -4.36      5.48 o
  -3   4   4        8.40        4.17      4.54 o
  -2   4   4     2733.20     2601.62     63.16 o
  -1   4   4     2643.27     2496.72     57.83 o
   0   4   4      254.36      251.71     12.80 o
   1   4   4       22.54       11.52      4.27 o
   2   4   4     2373.67     2396.20    211.11 o
   3   4   4      212.51      281.01     29.81 o
   4   4   4      247.66      218.44     28.68 o
   5   4   4        0.72       -7.80     10.98 o
   6   4   4       26.79       27.02     17.17 o
  -8   5   4       71.09       98.12     24.19 o
  -7   5   4      364.04      380.43     39.50 o
  -6   5   4      105.73       83.21     18.04 o
  -5   5   4      149.18      149.03     16.58 o
  -4   5   4     1949.94     1982.14     47.62 o
  -3   5   4     1019.90     1131.13     32.01 o
  -2   5   4      718.61      741.33     24.29 o
  -1   5   4       68.60       55.71      5.98 o
   0   5   4     2815.28     2936.23     70.83 o
   1   5   4       17.04        9.93      4.30 o
   2   5   4     1370.17     1249.43    163.02 o
   3   5   4        0.39       10.33      6.72 o
   4   5   4      123.89      112.17     22.69 o
   5   5   4       19.57        4.68     11.83 o
  -8   6   4       96.48       71.84     21.98 o
  -7   6   4      151.35      156.98     26.26 o
  -6   6   4      619.99      541.35     45.12 o
  -5   6   4      111.98       81.27     17.34 o
  -4   6   4     2837.88     2814.35    198.17 o
  -3   6   4      395.65      407.60     22.40 o
  -2   6   4     1435.55     1471.68     38.84 o
  -1   6   4      323.73      350.50     17.30 o
   0   6   4     1966.25     2059.36     84.05 o
   1   6   4       42.88       43.03      9.29 o
   2   6   4       85.19      102.56     13.25 o
   3   6   4      237.70      237.64     20.11 o
   4   6   4      316.74      302.98     25.48 o
   5   6   4       87.59      133.47     17.51 o
  -8   7   4       58.46       41.29     16.38 o
  -7   7   4        0.16       -0.62     12.73 o
  -6   7   4      462.26      456.90     42.07 o
  -5   7   4       61.05       61.01     16.49 o
  -4   7   4      355.72      414.80     25.26 o
  -3   7   4      168.20      170.84     16.18 o
  -2   7   4      706.55      783.74     23.77 o
  -1   7   4       11.56       11.15      3.89 o
   0   7   4       48.75       62.16     13.13 o
   1   7   4      224.13      223.38     18.10 o
   2   7   4      408.58      394.00     37.04 o
   3   7   4      317.59      265.16     24.74 o
   4   7   4       91.08       89.54     14.63 o
  -7   8   4        5.24        7.36     11.79 o
  -6   8   4       67.42       70.46     18.35 o
  -5   8   4       27.75       17.74     12.40 o
  -4   8   4      286.21      262.05     30.31 o
  -3   8   4      117.09      126.57     14.84 o
  -2   8   4      329.32      373.40     19.79 o
  -1   8   4      397.15      430.39     25.58 o
   0   8   4      311.16      336.46     23.13 o
   1   8   4      556.94      557.18     30.08 o
   2   8   4      116.64      130.32     15.29 o
   3   8   4      176.16      162.13     18.53 o
  -7   9   4       53.10       51.99     17.24 o
  -6   9   4      242.62      241.87     32.61 o
  -5   9   4      319.52      302.09     35.22 o
  -4   9   4      382.16      329.04     35.49 o
  -3   9   4      834.50      840.80     39.61 o
  -2   9   4      248.33      219.53     23.55 o
  -1   9   4      750.49      784.51     37.10 o
   0   9   4       43.31       31.09      7.57 o
   1   9   4      143.91      139.89     19.47 o
   2   9   4        0.59        8.44     10.43 o
  -6  10   4      139.90      112.80     24.24 o
  -5  10   4      327.34      304.79     36.19 o
  -4  10   4       40.05       32.02     12.92 o
  -3  10   4      574.69      613.04     34.72 o
  -2  10   4        6.01        9.32      8.49 o
  -1  10   4      221.15      222.08     28.01 o
   0  10   4        6.19       10.47      7.15 o
   1  10   4      135.19      130.34     18.45 o
  -4  11   4        0.01       22.28     14.22 o
  -3  11   4      249.56      241.58     22.89 o
  -2  11   4       15.14       14.37      7.31 o
  -1  11   4      177.92      150.97     25.14 o
   1 -14   5       10.82       -6.03     13.75 o
   2 -14   5      129.25      173.37     32.85 o
  -1 -13   5       36.37       32.28     17.69 o
   0 -13   5      125.51      106.93     24.59 o
   1 -13   5       10.41       29.67     15.18 o
   2 -13   5      217.35      241.93     36.79 o
   3 -13   5       22.96       11.52     12.31 o
   4 -13   5      292.70      314.30     42.91 o
  -3 -12   5       46.16       80.87     26.49 o
  -2 -12   5      128.55      101.95     24.36 o
  -1 -12   5        3.43       -1.23     11.67 o
   0 -12   5      284.34      313.10     38.33 o
   1 -12   5        3.28       32.20     17.85 o
   2 -12   5      177.37      181.19     30.23 o
   3 -12   5       90.04       56.40     19.71 o
   4 -12   5      444.58      466.86     27.45 o
   5 -12   5       20.06       23.46     11.89 o
  -4 -11   5       34.60       38.24     20.23 o
  -3 -11   5       11.97       16.46     15.59 o
  -2 -11   5      214.83      246.14     37.61 o
  -1 -11   5       11.20        1.96     12.65 o
   0 -11   5      146.43      148.95     26.43 o
   1 -11   5      214.39      193.92     14.15 o
   2 -11   5      172.67      156.20     13.71 o
   3 -11   5       65.98       66.41      7.68 o
   4 -11   5       79.91       41.26      9.41 o
   5 -11   5      169.57      207.35     26.61 o
   6 -11   5       59.70       74.26     18.33 o
  -5 -10   5        7.22       -0.88     13.44 o
  -4 -10   5      150.41      134.90     30.11 o
  -3 -10   5       33.03       46.07     18.26 o
  -2 -10   5      701.93      777.80     62.05 o
  -1 -10   5      288.23      290.13     35.68 o
   0 -10   5      342.94      318.85     28.31 o
   1 -10   5      340.25      337.57     18.63 o
   2 -10   5      109.43      123.14     10.07 o
   3 -10   5      146.61      177.04     12.18 o
   4 -10   5        3.66        6.03      7.06 o
   5 -10   5      350.25      350.23     34.47 o
   6 -10   5       21.98        6.11      8.97 o
  -5  -9   5       79.15      120.85     28.44 o
  -4  -9   5      649.79      664.06     26.39 o
  -3  -9   5      246.17      208.64     30.85 o
  -2  -9   5      427.42      392.93     41.56 o
  -1  -9   5      915.78      856.89     59.72 o
   0  -9   5      436.69      426.51     16.12 o
   1  -9   5      176.60      145.66     10.33 o
   2  -9   5       28.96       22.48      5.98 o
   3  -9   5      605.61      603.89     23.89 o
   4  -9   5       21.75       17.88      9.17 o
   5  -9   5       70.33       47.93     14.18 o
   6  -9   5       30.98       39.95     13.93 o
   7  -9   5      181.95      188.79     30.78 o
  -5  -8   5       31.10       45.78     10.17 o
  -4  -8   5        1.47        0.88      3.80 o
  -3  -8   5      213.71      196.92     10.41 o
  -2  -8   5       77.24       52.18     17.27 o
  -1  -8   5      257.35      212.47     28.20 o
   0  -8   5       73.48       88.41      7.16 o
   1  -8   5     1458.57     1474.82     30.10 o
   2  -8   5        8.42       15.17      4.76 o
   3  -8   5      244.29      259.31     12.84 o
   4  -8   5       35.57       57.74     13.13 o
   5  -8   5      259.43      249.20     29.54 o
   6  -8   5      113.13      107.13     21.82 o
   7  -8   5      149.94      122.52     25.50 o
  -6  -7   5        6.58       -2.91      6.39 o
  -5  -7   5        0.79       -4.33      7.73 o
  -4  -7   5       13.78        7.56      5.17 o
  -3  -7   5      285.08      337.11     17.89 o
  -2  -7   5        7.34       -1.60      9.63 o
  -1  -7   5     2023.83     2195.34     93.97 o
   0  -7   5      755.58      764.20     24.40 o
   1  -7   5     3912.61     3911.52     74.71 o
   2  -7   5       25.13       15.76      6.39 o
   3  -7   5      313.98      311.92     14.04 o
   4  -7   5     1012.99     1015.84     33.04 o
   5  -7   5      679.06      701.65     52.07 o
   6  -7   5      124.26       96.49     23.08 o
   7  -7   5       18.75        9.89     10.83 o
  -7  -6   5       40.86       27.23     11.63 o
  -6  -6   5       11.84        9.58      7.58 o
  -5  -6   5      641.21      735.43     32.21 o
  -4  -6   5       29.35       36.52      4.72 o
  -3  -6   5      973.39      974.06     37.07 o
  -2  -6   5     1190.14     1140.66     30.41 o
  -1  -6   5     6675.77     5805.31    179.96 o
   0  -6   5       88.42       93.29      4.68 o
   1  -6   5      202.68      198.88      9.25 o
   2  -6   5     3367.38     3367.16     63.99 o
   3  -6   5     1365.69     1278.75     34.41 o
   4  -6   5      301.27      343.27     17.98 o
   5  -6   5       14.56        6.92     13.00 o
   6  -6   5      555.43      484.80     46.29 o
   7  -6   5       26.47       44.22     17.35 o
  -7  -5   5      359.00      370.82     36.75 o
  -6  -5   5       10.13       14.52     11.52 o
  -5  -5   5      298.65      336.23     17.92 o
  -4  -5   5      427.60      450.96     18.16 o
  -3  -5   5      190.82      161.34      9.30 o
  -2  -5   5        7.42       12.41      2.19 o
  -1  -5   5       17.55       19.50      2.47 o
   0  -5   5     2165.44     2362.40     33.47 o
   1  -5   5      490.04      434.62     13.46 o
   2  -5   5     1687.12     1883.39     40.78 o
   3  -5   5       81.19       99.83      8.81 o
   4  -5   5      296.86      282.27     16.14 o
   5  -5   5       14.47       27.82      8.66 o
   6  -5   5      617.33      695.45     55.79 o
   7  -5   5        2.95       -0.26     13.42 o
  -8  -4   5       30.55       58.85     17.95 o
  -7  -4   5      296.04      322.11     34.12 o
  -6  -4   5      147.14      105.29     12.00 o
  -5  -4   5       25.07        6.53      4.75 o
  -4  -4   5      140.94      177.85     11.74 o
  -3  -4   5       36.06       41.84      8.48 o
  -2  -4   5      442.99      462.39     16.12 o
  -1  -4   5       88.74       75.72      4.33 o
   0  -4   5     8915.94     8358.29    108.02 o
   1  -4   5      565.22      635.87     16.13 o
   2  -4   5     1231.42     1157.94     35.19 o
   3  -4   5      391.15      342.12     15.89 o
   4  -4   5     1500.05     1487.76     42.51 o
   5  -4   5        4.41        1.66      5.40 o
   6  -4   5       40.26       72.42     21.02 o
   7  -4   5       35.51       72.94     22.90 o
  -8  -3   5      109.75      119.41     25.04 o
  -7  -3   5      103.93       99.38     15.35 o
  -6  -3   5      703.20      784.04     42.08 o
  -5  -3   5      538.91      549.54     24.95 o
  -4  -3   5     1980.39     1973.68     50.32 o
  -3  -3   5      216.38      199.95     19.73 o
  -2  -3   5     5999.04     6109.50    114.55 o
  -1  -3   5      363.90      326.92      9.94 o
   0  -3   5     2895.22     2984.12     51.88 o
   1  -3   5      492.79      497.81     13.13 o
   2  -3   5     4162.69     4069.89     85.45 o
   3  -3   5      505.24      498.33     22.66 o
   4  -3   5      419.26      420.02     19.17 o
   5  -3   5      140.15      118.04     13.56 o
   6  -3   5       25.68       19.88     12.25 o
   7  -3   5       47.27       50.50     21.04 o
  -8  -2   5      121.80      125.54     23.72 o
  -7  -2   5       38.55       37.25     13.28 o
  -6  -2   5     1090.12     1116.96     42.04 o
  -5  -2   5        1.33        0.90      4.61 o
  -4  -2   5     2321.30     2452.67    129.34 o
  -3  -2   5      119.52      103.23      9.31 o
  -2  -2   5      428.38      486.61     18.80 o
  -1  -2   5      274.77      257.42     18.42 o
   0  -2   5     2424.44     2432.26     52.77 o
   1  -2   5     1639.03     1655.30     44.82 o
   2  -2   5     1668.44     1691.84     42.85 o
   3  -2   5     1005.94      981.33     33.21 o
   4  -2   5       92.00       84.60     14.31 o
   5  -2   5      399.49      373.06     38.58 o
   6  -2   5       49.50       34.59     16.70 o
   7  -2   5      134.52      167.51     32.30 o
  -8  -1   5       93.09       68.58     18.70 o
  -7  -1   5        3.10       -3.48     11.91 o
  -6  -1   5      456.61      456.16     26.07 o
  -5  -1   5      117.14       90.93     11.21 o
  -4  -1   5      109.27       47.07      7.65 o
  -3  -1   5      812.36      796.96     28.09 o
  -2  -1   5     1394.37     1241.86     58.66 o
  -1  -1   5      474.59      455.67     19.73 o
   0  -1   5      157.73      133.24     11.11 o
   1  -1   5     4174.27     4061.14     78.91 o
   2  -1   5      806.96      774.11     24.94 o
   3  -1   5     1936.50     1983.64     83.50 o
   4  -1   5      112.09       90.63     19.31 o
   5  -1   5      792.32      834.65     59.63 o
   6  -1   5        6.81       -0.66      9.96 o
   7  -1   5      155.60      145.55     29.85 o
  -8   0   5       90.00      122.63     25.40 o
  -7   0   5       50.90       34.37     14.19 o
  -6   0   5      326.13      306.11     21.35 o
  -5   0   5      218.07      197.03     16.26 o
  -4   0   5     1204.09     1070.36     37.10 o
  -3   0   5      606.01      668.06     27.13 o
  -2   0   5      162.19      125.21     10.53 o
  -1   0   5     1364.78     1393.04     59.19 o
   0   0   5      351.65      362.60     41.03 o
   1   0   5     1695.39     1530.94     34.45 o
   2   0   5        0.51       11.34      9.12 o
   3   0   5     3802.89     3761.13     91.67 o
   4   0   5       95.23       93.79     20.42 o
   5   0   5      788.23      750.30     56.71 o
   6   0   5       70.00       58.39     19.77 o
   7   0   5      125.29      142.72     29.67 o
  -8   1   5       38.42       32.23     18.43 o
  -7   1   5      113.96       90.28     20.88 o
  -6   1   5      159.39      170.04     23.87 o
  -5   1   5     1809.96     2021.76     60.26 o
  -4   1   5      348.20      545.33     47.03 o
  -3   1   5     2446.08     2182.05     80.69 o
  -2   1   5        5.36       11.48      6.55 o
  -1   1   5     1781.75     1747.17     40.29 o
   0   1   5       42.15       44.06     10.39 o
   1   1   5     3476.86     3512.32     72.04 o
   2   1   5      309.76      231.35     24.16 o
   3   1   5      942.68      931.29     37.83 o
   4   1   5      518.58      551.96     44.91 o
   5   1   5      337.91      298.39     36.33 o
   6   1   5      110.30      134.96     29.12 o
  -8   2   5       39.49       36.96     15.53 o
  -7   2   5      572.06      497.33     44.98 o
  -6   2   5        9.38       11.71      9.94 o
  -5   2   5     3054.97     2991.26     81.36 o
  -4   2   5        1.21        2.62      8.15 o
  -3   2   5     2396.12     2429.03     89.40 o
  -2   2   5     1574.95     1513.53     40.36 o
  -1   2   5     5788.46     5747.63    144.25 o
   0   2   5        1.01        2.51      2.26 o
   1   2   5       94.71       92.83     19.46 o
   2   2   5      660.47      675.14     31.99 o
   3   2   5      458.54      465.84     39.04 o
   4   2   5      226.84      215.47     29.89 o
   5   2   5       46.24       58.95     18.18 o
   6   2   5      225.92      213.19     33.87 o
  -8   3   5        0.73       -2.91     12.27 o
  -7   3   5      975.81      956.30     63.92 o
  -6   3   5       12.73       16.11     11.21 o
  -5   3   5      764.64      714.63     47.18 o
  -4   3   5     1142.56     1248.86     34.66 o
  -3   3   5     4651.23     4721.57    101.17 o
  -2   3   5      104.60       98.75     11.10 o
  -1   3   5       64.70       66.14      7.89 o
   0   3   5      693.26      567.44     36.54 o
   1   3   5      236.49      195.36     11.39 o
   2   3   5      666.43      703.74     24.47 o
   3   3   5      136.83      110.92     19.92 o
   4   3   5      640.36      689.08     53.35 o
   5   3   5        0.02       -2.91     11.04 o
   6   3   5      127.26      199.67     34.13 o
  -8   4   5        9.74       34.31     15.94 o
  -7   4   5      103.10      133.26     23.82 o
  -6   4   5      178.05      180.73     25.57 o
  -5   4   5      591.45      609.51     30.15 o
  -4   4   5     1424.12     1221.17     34.98 o
  -3   4   5     1485.81     1400.16     36.37 o
  -2   4   5      793.01      820.14     25.43 o
  -1   4   5       16.68       25.39      3.87 o
   0   4   5     4586.30     4746.47    100.19 o
   1   4   5      633.45      663.81     31.77 o
   2   4   5      698.50      392.94    209.77 o
   3   4   5      121.66      133.34     14.13 o
   4   4   5      538.91      545.31     47.96 o
   5   4   5        3.02        3.10     10.88 o
  -8   5   5       22.09       17.30     15.41 o
  -7   5   5       24.33       21.96     12.64 o
  -6   5   5      691.26      767.48     54.64 o
  -5   5   5      599.92      589.46     30.34 o
  -4   5   5      482.72      590.12     86.16 o
  -3   5   5      186.55      193.56     16.04 o
  -2   5   5     6618.12     7147.83    120.83 o
  -1   5   5      627.88      651.14     20.83 o
   0   5   5      567.96      634.39     26.48 o
   1   5   5      324.17      297.75     41.07 o
   2   5   5      605.07      574.32     44.76 o
   3   5   5        5.51        8.47      6.72 o
   4   5   5       92.46      100.56     14.07 o
   5   5   5       91.89       89.85     22.98 o
  -8   6   5      170.81      178.86     31.07 o
  -7   6   5      115.99       73.21     19.22 o
  -6   6   5       82.95      125.88     23.28 o
  -5   6   5        5.51       -8.99      9.53 o
  -4   6   5      866.87      953.88     42.25 o
  -3   6   5       18.42       30.97     12.52 o
  -2   6   5      537.20      515.12     25.60 o
  -1   6   5       88.33       78.51      8.98 o
   0   6   5      181.58      194.09     25.35 o
   1   6   5       87.29       83.31     18.30 o
   2   6   5      213.30      208.71     18.06 o
   3   6   5      123.13      121.09     15.41 o
   4   6   5       89.15      108.16     18.09 o
  -7   7   5        0.05        7.53     13.14 o
  -6   7   5       85.85       93.04     20.73 o
  -5   7   5       19.18       35.19     14.49 o
  -4   7   5      394.02      419.37     26.35 o
  -3   7   5       37.48       49.08      9.85 o
  -2   7   5      183.98      164.61     12.69 o
  -1   7   5      586.51      612.19     29.60 o
   0   7   5      482.95      461.24     25.35 o
   1   7   5      326.89      388.11     27.66 o
   2   7   5       46.90       57.29     10.88 o
   3   7   5      377.91      400.23     29.15 o
  -7   8   5      124.24      115.36     25.27 o
  -6   8   5      471.17      469.38     45.69 o
  -5   8   5      178.77      209.39     30.38 o
  -4   8   5      292.25      270.69     33.77 o
  -3   8   5      870.47      942.31     42.60 o
  -2   8   5      396.92      444.54     21.86 o
  -1   8   5      965.85      968.17     40.45 o
   0   8   5       49.73       55.19     10.16 o
   1   8   5      534.30      500.57     33.11 o
   2   8   5        2.78        1.79      5.80 o
  -6   9   5      133.24      144.48     27.87 o
  -5   9   5      447.64      393.87     42.05 o
  -4   9   5      116.44      112.34     22.26 o
  -3   9   5      588.07      573.58     50.29 o
  -2   9   5       24.02       24.91     11.80 o
  -1   9   5      467.26      437.26     36.31 o
   0   9   5        7.71       12.36      8.90 o
   1   9   5      205.82      224.13     22.86 o
  -5  10   5      263.41      309.06     38.68 o
  -4  10   5       12.86       12.85     14.85 o
  -3  10   5      170.45      150.82     27.89 o
  -2  10   5       48.77       50.84     10.90 o
  -1  10   5      331.70      338.24     33.51 o
   0  10   5       21.83        9.45      6.99 o
   1 -14   6       89.04      125.87     27.74 o
   2 -14   6       43.05       49.13     19.30 o
  -2 -13   6      168.20      160.92     31.57 o
  -1 -13   6       51.09       88.22     23.33 o
   0 -13   6       79.28       77.28     20.90 o
   1 -13   6        5.74       12.90     11.69 o
   2 -13   6      206.10      180.89     31.67 o
   3 -13   6        0.12       14.97     13.25 o
   4 -13   6      138.26      150.06     30.17 o
  -3 -12   6        4.14       25.61     18.92 o
  -2 -12   6      132.69      162.15     32.05 o
  -1 -12   6        6.92       -3.99     10.02 o
   0 -12   6      377.15      418.23     45.11 o
   1 -12   6       82.83      116.26     23.60 o
   2 -12   6      388.50      388.23     43.76 o
   3 -12   6       94.33       57.46     17.86 o
   4 -12   6      101.52       97.66     22.56 o
   5 -12   6      129.05      139.03     21.95 o
  -4 -11   6       75.74       80.73     25.60 o
  -3 -11   6        5.38       -4.13     13.74 o
  -2 -11   6      398.65      360.17     43.93 o
  -1 -11   6      127.89      172.43     29.13 o
   0 -11   6     1037.26      938.83     65.39 o
   1 -11   6      249.87      261.66     16.10 o
   2 -11   6      283.09      322.66     15.36 o
   3 -11   6      202.29      214.31     20.41 o
   4 -11   6      109.74      127.44     15.28 o
   5 -11   6       59.34       56.58     15.15 o
   6 -11   6        4.20      -11.06     11.07 o
  -5 -10   6        4.34       17.30     17.62 o
  -4 -10   6      139.52      147.75     30.22 o
  -3 -10   6      156.29      134.46     27.53 o
  -2 -10   6      676.47      587.32     54.34 o
  -1 -10   6      321.28      333.06     38.75 o
   0 -10   6      325.65      335.15     36.21 o
   1 -10   6      505.40      450.73     21.78 o
   2 -10   6       96.29      104.76     12.46 o
   3 -10   6      340.00      308.06     16.99 o
   4 -10   6        1.43        0.21      7.20 o
   5 -10   6      153.79      167.03     24.91 o
   6 -10   6        2.03      -10.78     10.94 o
  -5  -9   6      124.17      104.09     26.21 o
  -4  -9   6      163.25      188.70     32.50 o
  -3  -9   6      148.24      119.50     24.89 o
  -2  -9   6       27.36       24.01     15.37 o
  -1  -9   6      288.18      276.20     32.98 o
   0  -9   6       14.53       12.73      6.10 o
   1  -9   6     1699.29     1704.02     31.50 o
   2  -9   6       12.54        8.38      4.45 o
   3  -9   6      838.27      908.45     29.41 o
   4  -9   6      118.19       91.54     16.31 o
   5  -9   6      540.01      491.26     41.61 o
   6  -9   6       15.33        9.29     10.21 o
  -5  -8   6      110.23      125.80     15.18 o
  -4  -8   6        4.17        2.46      3.24 o
  -3  -8   6        1.13      -14.21     14.21 o
  -2  -8   6       79.31       86.22     18.25 o
  -1  -8   6     2256.03     2266.54    100.71 o
   0  -8   6      252.60      277.06     13.97 o
   1  -8   6     1411.21     1381.81     25.26 o
   2  -8   6      529.26      490.75     22.24 o
   3  -8   6     1930.80     1949.79     41.82 o
   4  -8   6       34.12       30.08     14.14 o
   5  -8   6      185.76      212.63     29.33 o
   6  -8   6      204.42      184.48     29.65 o
   7  -8   6       76.64      103.32     24.08 o
  -6  -7   6        5.44       -3.93      6.92 o
  -5  -7   6       51.64       69.55     12.09 o
  -4  -7   6      113.36      119.59     12.88 o
  -3  -7   6     1508.13     1518.75     41.65 o
  -2  -7   6        4.81        1.11     10.75 o
  -1  -7   6      791.17      682.21     47.45 o
   0  -7   6     1089.40     1179.97     21.75 o
   1  -7   6     2167.92     2163.20     34.59 o
   2  -7   6      598.78      634.73     42.53 o
   3  -7   6      731.29      714.05     22.17 o
   4  -7   6      613.31      669.34     32.81 o
   5  -7   6       75.14       67.07     18.37 o
   6  -7   6      322.64      357.85     40.62 o
   7  -7   6       26.16       41.77     20.08 o
  -7  -6   6      195.72      188.09     25.56 o
  -6  -6   6       17.44       -0.81      6.19 o
  -5  -6   6     1263.92     1222.47     35.86 o
  -4  -6   6      246.68      276.04     12.44 o
  -3  -6   6     1377.78     1287.77     30.86 o
  -2  -6   6      121.08      126.56      9.98 o
  -1  -6   6       16.91       16.21      2.67 o
   0  -6   6     2988.15     2972.68     48.16 o
   1  -6   6     2291.52     2467.10     37.78 o
   2  -6   6      931.77      952.88     28.04 o
   3  -6   6        6.03        0.50      5.67 o
   4  -6   6     2221.20     2309.22     93.34 o
   5  -6   6       98.55      102.05     22.98 o
   6  -6   6      223.59      254.13     34.64 o
   7  -6   6        8.81      -12.08     15.47 o
  -7  -5   6      363.32      303.27     33.17 o
  -6  -5   6      312.04      397.18     26.68 o
  -5  -5   6     1216.26     1267.82     38.82 o
  -4  -5   6      108.99       91.60      8.56 o
  -3  -5   6       27.14       27.83      4.19 o
  -2  -5   6     2370.21     2192.33     38.29 o
  -1  -5   6     2534.78     2381.08     66.35 o
   0  -5   6      117.74      112.28      7.49 o
   1  -5   6      297.15      303.36     10.30 o
   2  -5   6     4870.15     4592.39     80.25 o
   3  -5   6       99.74       86.00      8.72 o
   4  -5   6      474.05      478.16     26.12 o
   5  -5   6      113.69      125.56     15.15 o
   6  -5   6      182.91      157.73     28.20 o
   7  -5   6       24.17       41.90     19.33 o
  -8  -4   6       85.48       98.15     21.22 o
  -7  -4   6      178.99      160.35     24.49 o
  -6  -4   6      219.39      228.84     17.37 o
  -5  -4   6       28.37       26.50      6.61 o
  -4  -4   6     2314.21     2315.76     75.53 o
  -3  -4   6      514.06      509.79     20.35 o
  -2  -4   6     4080.96     4179.11     83.95 o
  -1  -4   6       14.49       23.44      3.67 o
   0  -4   6     4479.14     4419.31     83.04 o
   1  -4   6      132.70      149.14     14.99 o
   2  -4   6     2704.10     2758.22     54.11 o
   3  -4   6      276.01      282.16     14.59 o
   4  -4   6      882.00      836.59     34.64 o
   5  -4   6      410.52      482.45     35.18 o
   6  -4   6      145.26      135.40     25.92 o
   7  -4   6       28.52       21.38     20.49 o
  -8  -3   6       47.14       27.95     15.75 o
  -7  -3   6       12.92       22.03     10.61 o
  -6  -3   6      558.36      478.21     25.84 o
  -5  -3   6       33.35       17.15      8.75 o
  -4  -3   6     4522.94     4463.66     96.44 o
  -3  -3   6       10.22       16.39      5.21 o
  -2  -3   6     3349.67     3371.77     72.31 o
  -1  -3   6      834.24      877.71     24.83 o
   0  -3   6     2628.59     2507.05     55.36 o
   1  -3   6      913.11      912.74     22.39 o
   2  -3   6     2349.30     2337.68     72.59 o
   3  -3   6     2131.54     2232.34     48.80 o
   4  -3   6     1078.94     1126.74     40.84 o
   5  -3   6      345.19      382.89     42.43 o
   6  -3   6       43.27       69.44     22.54 o
   7  -3   6      158.50      170.09     33.02 o
  -8  -2   6       14.72        5.20     12.12 o
  -7  -2   6        4.71       16.00     11.53 o
  -6  -2   6      718.86      717.72     55.47 o
  -5  -2   6        8.65        9.97      8.36 o
  -4  -2   6      985.10      924.44     33.41 o
  -3  -2   6      134.74      165.62     12.51 o
  -2  -2   6      158.64      123.92     10.08 o
  -1  -2   6      739.83      780.15     21.10 o
   0  -2   6      753.00      775.78     19.72 o
   1  -2   6      667.86      690.55     35.29 o
   2  -2   6       87.68       82.22     12.79 o
   3  -2   6      851.08      847.40     25.97 o
   4  -2   6       13.72       10.43      5.75 o
   5  -2   6      668.03      670.40     33.35 o
   6  -2   6        0.06       -1.02     10.82 o
   7  -2   6      209.83      234.74     38.07 o
  -8  -1   6      126.80      111.95     24.75 o
  -7  -1   6       30.41       55.14     16.02 o
  -6  -1   6      100.60      113.05     13.35 o
  -5  -1   6      314.62      340.58     21.43 o
  -4  -1   6      283.25      320.36     19.18 o
  -3  -1   6     1620.75     1538.71     44.48 o
  -2  -1   6      757.04      921.67     31.50 o
  -1  -1   6     2324.68     2021.90     62.55 o
   0  -1   6       97.29      115.25     11.59 o
   1  -1   6      622.61      586.26     15.91 o
   2  -1   6        9.85        7.18      3.16 o
   3  -1   6     1554.10     1450.56     50.08 o
   4  -1   6       71.47       63.49     16.64 o
   5  -1   6     1214.67     1221.88     76.28 o
   6  -1   6       45.54       71.27     23.51 o
  -8   0   6      128.91      143.85     26.03 o
  -7   0   6      121.75       99.76     21.91 o
  -6   0   6      107.18       84.54     12.10 o
  -5   0   6     1155.69     1153.86     42.95 o
  -4   0   6      538.18      479.05     24.35 o
  -3   0   6     6406.91     6352.79    130.57 o
  -2   0   6      430.89      406.36     20.73 o
  -1   0   6     4330.83     4074.68     80.60 o
   0   0   6       93.34      146.61     18.13 o
   1   0   6     4064.58     3984.95    131.28 o
   2   0   6      121.42      134.14     11.26 o
   3   0   6     2214.22     2295.97     98.13 o
   4   0   6      137.85      168.54     26.89 o
   5   0   6      308.16      365.58     41.95 o
   6   0   6      117.09      129.44     28.23 o
  -8   1   6       19.94        3.83     10.23 o
  -7   1   6      498.93      532.10     46.26 o
  -6   1   6      195.94      179.86     25.69 o
  -5   1   6     1884.83     1747.17     56.28 o
  -4   1   6        0.03        6.68      8.53 o
  -3   1   6     4893.49     5229.76    204.16 o
  -2   1   6       98.08      122.27     18.59 o
  -1   1   6     3181.30     3514.23     71.91 o
   0   1   6      846.56      739.74     43.44 o
   1   1   6     1238.11     1146.78     58.29 o
   2   1   6      276.17      287.60     21.07 o
   3   1   6       60.34       41.96     15.10 o
   4   1   6      136.29      187.12     29.26 o
   5   1   6       23.38       13.65     14.69 o
   6   1   6      145.77      153.07     30.48 o
  -8   2   6        9.42       14.60     13.02 o
  -7   2   6      751.36      691.69     52.87 o
  -6   2   6       44.94       32.41     13.22 o
  -5   2   6     1251.21     1328.04     67.94 o
  -4   2   6      289.28      198.95     18.90 o
  -3   2   6     1979.61     1875.75     51.12 o
  -2   2   6      978.25      985.91     31.26 o
  -1   2   6     1059.37     1010.86     32.53 o
   0   2   6     1876.00     1853.13     78.08 o
   1   2   6      464.94      473.88     15.93 o
   2   2   6      179.17      147.57     11.24 o
   3   2   6        1.16       -3.76     10.34 o
   4   2   6      714.87      704.19     55.31 o
   5   2   6       35.82       31.88     16.20 o
  -8   3   6       13.33       12.79     13.39 o
  -7   3   6      212.24      187.60     29.13 o
  -6   3   6      224.68      228.50     29.23 o
  -5   3   6      707.21      648.38     46.46 o
  -4   3   6      197.10      237.78     14.43 o
  -3   3   6      259.95      258.94     13.89 o
  -2   3   6     5628.90     5838.69    119.75 o
  -1   3   6     2832.24     2879.73     57.20 o
   0   3   6     1048.91     1171.63     47.52 o
   1   3   6        0.10        3.44      2.83 o
   2   3   6     2789.38     2771.34     69.93 o
   3   3   6      104.09      144.88     25.15 o
   4   3   6      445.33      424.97     44.47 o
   5   3   6        9.72        0.20     12.18 o
  -8   4   6       54.77       36.21     14.97 o
  -7   4   6       97.50      100.78     22.31 o
  -6   4   6       58.43       58.10     17.02 o
  -5   4   6       21.45       12.46      6.02 o
  -4   4   6     1576.03     1728.54     53.67 o
  -3   4   6      576.67      656.64     23.89 o
  -2   4   6     1033.30     1067.36     31.00 o
  -1   4   6       25.96       19.25      4.42 o
   0   4   6     2618.38     2519.72     52.50 o
   1   4   6       12.28       23.41      6.44 o
   2   4   6      580.16      563.04     27.23 o
   3   4   6       14.13       15.97     11.97 o
   4   4   6       41.50       54.51     10.76 o
   5   4   6       32.77       37.22     19.95 o
  -8   5   6       99.87      127.21     27.86 o
  -7   5   6       34.77       42.29     15.96 o
  -6   5   6      338.94      330.63     36.71 o
  -5   5   6        3.14        7.00      5.98 o
  -4   5   6      355.19      315.84     27.51 o
  -3   5   6       10.03        7.19      6.27 o
  -2   5   6      192.99      182.43     15.46 o
  -1   5   6      329.07      363.27     19.61 o
   0   5   6      817.97      830.95     31.14 o
   1   5   6        1.92        0.22      5.76 o
   2   5   6        6.82        4.32     10.13 o
   3   5   6      171.34      144.63     15.83 o
   4   5   6      135.31      105.04     14.62 o
  -7   6   6        2.84       12.18     14.94 o
  -6   6   6      450.12      417.83     42.46 o
  -5   6   6        5.78       -7.07     12.48 o
  -4   6   6      134.99      178.47     16.74 o
  -3   6   6      272.03      330.31     21.93 o
  -2   6   6     1006.94     1123.79     43.59 o
  -1   6   6       88.07       80.56     19.34 o
   0   6   6      205.08      296.55     33.16 o
   1   6   6      682.65      653.50     50.47 o
   2   6   6      315.72      312.91     24.30 o
   3   6   6      265.11      257.37     21.95 o
  -7   7   6       29.12       19.15     15.57 o
  -6   7   6      321.29      348.61     40.24 o
  -5   7   6      393.65      355.25     39.36 o
  -4   7   6      741.60      721.83     36.32 o
  -3   7   6      514.56      469.21     28.62 o
  -2   7   6      368.06      384.90     25.43 o
  -1   7   6      941.52     1023.78     39.85 o
   0   7   6      160.58      172.28     15.69 o
   1   7   6      825.04      792.34     35.46 o
   2   7   6       27.25        9.60      7.85 o
  -6   8   6      226.82      210.11     32.68 o
  -5   8   6      543.86      660.19     55.89 o
  -4   8   6      192.61      180.78     28.86 o
  -3   8   6      392.24      428.50     28.87 o
  -2   8   6        7.85        2.22     16.56 o
  -1   8   6      760.97      741.90     44.32 o
   0   8   6       19.89        3.37     15.79 o
   1   8   6      189.12      167.38     17.09 o
   2   8   6       33.13       22.26     14.67 o
  -5   9   6      117.96      121.24     25.64 o
  -4   9   6        6.89       28.57     15.83 o
  -3   9   6      508.90      532.61     51.47 o
  -2   9   6       13.15        8.48      7.71 o
  -1   9   6      171.11      140.45     20.40 o
   0   9   6       54.86       64.59     11.61 o
  -3  10   6      176.55      143.31     27.91 o
  -2  10   6       33.89       21.70      9.15 o
  -1 -13   7        0.54       43.16     18.65 o
   0 -13   7      156.60      134.85     27.97 o
   1 -13   7        0.65        3.05     12.84 o
   2 -13   7      164.49      201.26     32.02 o
   3 -13   7       93.87      124.32     26.51 o
  -3 -12   7        8.28       -0.91     16.92 o
  -2 -12   7      169.74      211.27     36.22 o
  -1 -12   7       20.83       21.92     18.38 o
   0 -12   7      554.86      536.30     50.47 o
   1 -12   7      183.98      212.69     32.07 o
   2 -12   7      570.30      557.27     51.50 o
   3 -12   7      176.39      164.20     27.54 o
   4 -12   7       84.06      126.02     26.96 o
  -4 -11   7      119.04       81.55     27.26 o
  -3 -11   7       31.15        5.18     14.29 o
  -2 -11   7      292.20      249.95     36.48 o
  -1 -11   7      150.21      166.45     28.86 o
   0 -11   7      371.55      329.04     38.44 o
   1 -11   7      179.63      170.77     13.47 o
   2 -11   7       94.36      104.31     12.97 o
   3 -11   7      131.08      148.09     14.61 o
   4 -11   7        1.19        9.39      7.45 o
   5 -11   7      104.43      100.89     20.17 o
  -5 -10   7       37.08       68.84     25.49 o
  -4 -10   7      135.10      101.29     26.53 o
  -3 -10   7      102.22      157.64     30.24 o
  -2 -10   7       35.52       54.53     18.00 o
  -1 -10   7       48.35       61.12     18.32 o
   0 -10   7        2.35        5.23     11.39 o
   1 -10   7      136.12      126.30      6.30 o
   2 -10   7        1.07        1.75      3.87 o
   3 -10   7      606.11      628.74     24.56 o
   4 -10   7        0.00       -6.45      7.86 o
   5 -10   7      167.03      148.51     23.81 o
   6 -10   7       33.96       29.96     12.28 o
  -5  -9   7       95.23       95.50     24.86 o
  -4  -9   7        4.92       16.84     13.65 o
  -3  -9   7      204.39      188.70     30.81 o
  -2  -9   7        0.15       -2.18     12.15 o
  -1  -9   7      120.75      132.40     23.35 o
   0  -9   7       39.80       42.29     12.93 o
   1  -9   7     1572.88     1662.80     30.23 o
   2  -9   7       17.22       17.85      5.64 o
   3  -9   7     1081.67      993.10     32.81 o
   4  -9   7      111.78      140.85     24.10 o
   5  -9   7      319.61      355.01     39.69 o
   6  -9   7       93.60       40.48     17.41 o
  -5  -8   7      214.99      203.43     18.76 o
  -4  -8   7        0.29        0.22      3.82 o
  -3  -8   7      429.43      416.67     41.48 o
  -2  -8   7       20.22       18.66     11.99 o
  -1  -8   7      796.12      809.72     54.91 o
   0  -8   7      272.06      253.77      9.83 o
   1  -8   7     1017.71     1113.85     48.54 o
   2  -8   7       19.33       14.86      4.51 o
   3  -8   7       72.89       99.51      9.06 o
   4  -8   7      471.35      449.17     40.52 o
   5  -8   7      205.40      186.55     28.68 o
   6  -8   7       68.99       70.18     21.56 o
  -6  -7   7        7.93       11.54      7.16 o
  -5  -7   7      595.90      626.50     36.42 o
  -4  -7   7        4.54       13.71      5.86 o
  -3  -7   7      796.93      842.08     29.20 o
  -2  -7   7     1054.43      979.66     59.64 o
  -1  -7   7     1596.13     1542.73     60.09 o
   0  -7   7      227.79      269.13     11.55 o
   1  -7   7      400.66      425.34     15.03 o
   2  -7   7     1148.01     1065.20     27.08 o
   3  -7   7      423.14      368.57     18.48 o
   4  -7   7      237.74      215.17     18.70 o
   5  -7   7        2.27       -1.13     12.64 o
   6  -7   7      236.35      226.52     35.17 o
  -7  -6   7      204.00      209.00     26.57 o
  -6  -6   7       33.84       42.80     12.53 o
  -5  -6   7      588.20      605.29     23.39 o
  -4  -6   7     1152.41     1169.13     31.87 o
  -3  -6   7     1609.50     1594.69     29.49 o
  -2  -6   7      296.92      280.50      9.20 o
  -1  -6   7        8.92       20.96      3.51 o
   0  -6   7     2287.29     2339.08     50.69 o
   1  -6   7      355.11      319.58     16.24 o
   2  -6   7     1684.41     1763.15     36.24 o
   3  -6   7       29.98       33.38      6.30 o
   4  -6   7      726.43      804.56     35.79 o
   5  -6   7       30.77       11.59     10.59 o
   6  -6   7      274.17      262.12     36.78 o
  -7  -5   7      125.82      109.65     21.80 o
  -6  -5   7      250.88      262.86     26.99 o
  -5  -5   7      206.55      179.52     13.24 o
  -4  -5   7      782.87      763.17     26.18 o
  -3  -5   7      301.65      288.42     15.19 o
  -2  -5   7     1603.74     1631.10     29.94 o
  -1  -5   7       46.26       38.69      8.45 o
   0  -5   7     5638.52     5628.04     92.22 o
   1  -5   7      317.83      357.15     13.07 o
   2  -5   7      221.97      208.74     12.40 o
   3  -5   7      412.90      433.07     27.53 o
   4  -5   7     1159.06     1216.81     50.59 o
   5  -5   7       22.81        9.76      6.54 o
   6  -5   7      110.75      109.90     27.47 o
  -7  -4   7        0.11       -1.84      8.68 o
  -6  -4   7      105.15      123.53     13.11 o
  -5  -4   7       63.04       67.31      8.88 o
  -4  -4   7      404.84      429.71     21.26 o
  -3  -4   7       64.57       51.46      7.00 o
  -2  -4   7     5291.24     5524.23    110.08 o
  -1  -4   7      214.66      209.57      9.29 o
   0  -4   7       29.21       28.90      4.85 o
   1  -4   7      463.38      442.41     19.64 o
   2  -4   7      679.25      614.35     21.21 o
   3  -4   7       70.94       75.39      8.77 o
   4  -4   7      225.60      260.53     19.13 o
   5  -4   7      314.58      306.42     28.50 o
   6  -4   7       77.81       85.93     23.84 o
  -8  -3   7       18.38       19.50     15.40 o
  -7  -3   7        0.12       -2.12      8.56 o
  -6  -3   7       41.01       38.48      8.50 o
  -5  -3   7       71.59       71.40     10.32 o
  -4  -3   7     1362.88     1450.34     44.44 o
  -3  -3   7       96.39       81.18     11.01 o
  -2  -3   7      765.18      829.63     32.74 o
  -1  -3   7      459.41      389.87     13.20 o
   0  -3   7      536.29      520.81     16.96 o
   1  -3   7      451.56      426.55     14.13 o
   2  -3   7      346.57      406.76     16.17 o
   3  -3   7      228.51      208.57     29.71 o
   4  -3   7       11.04        3.30      5.52 o
   5  -3   7      330.34      392.98     25.03 o
   6  -3   7       13.00       16.55     15.19 o
  -8  -2   7      121.33      139.66     24.90 o
  -7  -2   7       33.55       10.59     12.04 o
  -6  -2   7      308.25      260.03     19.70 o
  -5  -2   7      157.08      141.77     13.91 o
  -4  -2   7      182.58      150.67     13.25 o
  -3  -2   7      363.25      318.75     35.11 o
  -2  -2   7      291.89      212.47     14.81 o
  -1  -2   7     1673.47     1510.03     29.77 o
   0  -2   7      340.02      282.00     10.40 o
   1  -2   7      930.23      934.44     23.61 o
   2  -2   7        3.59        5.11      2.54 o
   3  -2   7      511.48      633.08     25.98 o
   4  -2   7       22.16       29.46      7.48 o
   5  -2   7      377.54      409.55     30.48 o
   6  -2   7       23.29       44.55     19.97 o
  -8  -1   7      216.97      229.96     32.55 o
  -7  -1   7      195.97      205.08     28.73 o
  -6  -1   7      184.66      196.05     25.55 o
  -5  -1   7       85.14       81.48     11.61 o
  -4  -1   7       84.36       72.12     10.35 o
  -3  -1   7     1609.04     1763.31     51.46 o
  -2  -1   7      531.87      488.59     23.91 o
  -1  -1   7     3663.48     3829.05     67.13 o
   0  -1   7       43.71       43.47      9.36 o
   1  -1   7     1759.28     1844.36    114.50 o
   2  -1   7        2.84        3.74      2.50 o
   3  -1   7      875.80      890.66     31.36 o
   4  -1   7       58.82       46.97     13.22 o
   5  -1   7      327.18      341.25     41.19 o
   6  -1   7       49.14       56.28     18.44 o
  -8   0   7       82.56       85.53     22.01 o
  -7   0   7      159.69      219.47     29.71 o
  -6   0   7       38.60       40.23     13.47 o
  -5   0   7     1317.42     1383.80     68.87 o
  -4   0   7      220.97      293.65     19.94 o
  -3   0   7     3695.47     3811.79     90.40 o
  -2   0   7        1.80       12.14      7.81 o
  -1   0   7     4111.33     3873.33     93.30 o
   0   0   7      221.66      210.66     17.11 o
   1   0   7     2319.74     2519.04     72.17 o
   2   0   7      150.24       97.90      6.91 o
   3   0   7      190.11      166.78     25.48 o
   4   0   7      127.05      145.76     25.69 o
   5   0   7       39.59       29.49     15.86 o
   6   0   7       29.56       20.64     17.35 o
  -8   1   7       10.96       -2.63     11.25 o
  -7   1   7      675.76      647.25     51.61 o
  -6   1   7        0.19        7.66      9.25 o
  -5   1   7     1702.74     1663.02     79.02 o
  -4   1   7        3.93       11.49      5.63 o
  -3   1   7      615.60      541.82     40.35 o
  -2   1   7      897.97      898.20     25.94 o
  -1   1   7     2815.41     2695.60    105.66 o
   0   1   7      398.17      490.53     43.42 o
   1   1   7      355.71      334.54     23.43 o
   2   1   7      765.42      828.19     26.69 o
   3   1   7      194.18      239.33     31.28 o
   4   1   7      111.90      106.82     24.99 o
   5   1   7       10.88       21.08     17.80 o
  -8   2   7       18.21        8.86     14.74 o
  -7   2   7      619.80      650.98     53.29 o
  -6   2   7        8.59        0.57     10.03 o
  -5   2   7       34.79       54.50     15.91 o
  -4   2   7      334.87      350.75     32.81 o
  -3   2   7      750.36      780.27     25.36 o
  -2   2   7      221.83      209.09     11.30 o
  -1   2   7      317.24      350.10     23.73 o
   0   2   7     2160.64     2066.11    137.00 o
   1   2   7      471.25      505.64     40.97 o
   2   2   7     1137.49     1115.04     35.03 o
   3   2   7       73.42      103.25     22.28 o
   4   2   7      544.01      584.30     53.31 o
   5   2   7        0.80      -18.32     18.32 o
  -8   3   7        5.39      -10.11     17.51 o
  -7   3   7       25.90       31.99     13.67 o
  -6   3   7       90.34       82.09     19.17 o
  -5   3   7      179.27      191.61     17.09 o
  -4   3   7      344.83      313.71     20.26 o
  -3   3   7      407.60      415.28     27.76 o
  -2   3   7      580.00      563.33     20.65 o
  -1   3   7       29.72       28.96      7.95 o
   0   3   7     1755.91     1744.89     81.96 o
   1   3   7      101.75      114.67     15.50 o
   2   3   7      478.84      513.31     63.06 o
   3   3   7       43.70       25.82      6.55 o
   4   3   7      164.42      147.36     15.20 o
  -8   4   7       31.70       49.21     19.68 o
  -7   4   7       32.40       64.47     19.87 o
  -6   4   7      510.67      489.41     44.98 o
  -5   4   7      210.02      152.65     15.95 o
  -4   4   7      189.98      227.73     30.51 o
  -3   4   7       27.02       50.04     21.43 o
  -2   4   7      552.70      660.51     28.78 o
  -1   4   7       72.14       65.71     16.56 o
   0   4   7       86.74      102.80      8.61 o
   1   4   7      152.67      152.56     11.31 o
   2   4   7      237.34      216.79     15.76 o
   3   4   7       10.17        5.63     11.07 o
   4   4   7       19.65       11.37     13.17 o
  -7   5   7       50.86       46.39     18.16 o
  -6   5   7      420.21      488.08     46.96 o
  -5   5   7       32.81       24.89     14.78 o
  -4   5   7      583.43      635.07     54.01 o
  -3   5   7        4.89      -12.41     16.55 o
  -2   5   7      362.54      342.07     21.61 o
  -1   5   7      163.36      103.78     21.00 o
   0   5   7      484.07      461.60     21.58 o
   1   5   7      280.01      292.13     33.58 o
   2   5   7      271.50      255.85     34.52 o
   3   5   7      240.35      185.84     30.08 o
  -7   6   7       17.80        7.64      9.23 o
  -6   6   7      502.25      462.68     46.34 o
  -5   6   7      169.12      127.28     25.56 o
  -4   6   7     1000.00      984.92     85.25 o
  -3   6   7      353.08      314.60     35.94 o
  -2   6   7      572.96      513.03     28.04 o
  -1   6   7      805.25      881.21     61.86 o
   0   6   7      480.86      141.81    258.33 o
   1   6   7      444.10      423.23     43.70 o
   2   6   7       26.71       29.43     15.80 o
   3   6   7      399.93      402.76     46.11 o
  -6   7   7      433.17      438.35     47.41 o
  -5   7   7      224.03      185.78     30.82 o
  -4   7   7      144.96      109.91     24.17 o
  -3   7   7      767.15      843.47     40.37 o
  -2   7   7      221.19      235.93     19.50 o
  -1   7   7      237.99      245.28     22.51 o
   0   7   7        0.17        6.91      5.77 o
   1   7   7      409.60      413.35     43.29 o
   2   7   7        0.72        2.65     12.56 o
  -6   8   7       21.83       10.09     14.90 o
  -5   8   7      328.18      365.86     43.55 o
  -4   8   7       47.39       57.59     18.37 o
  -3   8   7      229.64      223.45     34.41 o
  -2   8   7        0.16       -3.25     10.13 o
  -1   8   7      271.07      300.55     21.92 o
   0   8   7        9.17      -11.43     13.21 o
  -4   9   7        7.67       19.44     16.18 o
  -3   9   7      121.05      177.71     31.15 o
  -2   9   7      113.00      122.92     24.62 o
  -1 -13   8       15.99       39.27     18.63 o
   0 -13   8      100.50       98.42     26.15 o
   1 -13   8       35.46       15.86     11.88 o
   2 -13   8      277.69      245.39     36.39 o
   3 -13   8       82.67       51.34     20.84 o
  -3 -12   8       13.99        4.63     19.76 o
  -2 -12   8      104.99      127.33     30.28 o
  -1 -12   8       94.06       63.69     20.56 o
   0 -12   8      219.28      265.37     35.95 o
   1 -12   8      114.03      102.01     22.31 o
   2 -12   8       79.04       98.58     22.59 o
   3 -12   8      127.32      142.56     26.60 o
   4 -12   8       25.81       31.57     15.54 o
  -4 -11   8       33.94       29.82     18.24 o
  -3 -11   8       87.71       62.68     23.75 o
  -2 -11   8       61.60       43.32     20.29 o
  -1 -11   8       68.20       84.83     21.37 o
   0 -11   8        3.40       13.39     12.70 o
   1 -11   8        6.29       40.96     15.48 o
   2 -11   8        7.62       20.76     13.76 o
   3 -11   8       71.53       67.53     10.87 o
   4 -11   8        3.51      -11.30     11.30 o
   5 -11   8      169.04      210.88     28.04 o
  -5 -10   8       38.71       12.61     15.57 o
  -4 -10   8       34.62       49.69     21.66 o
  -3 -10   8      100.73       95.14     24.75 o
  -2 -10   8        0.88        8.58     10.92 o
  -1 -10   8       32.63       59.53     19.13 o
   0 -10   8       26.26       35.12     14.93 o
   1 -10   8      139.14      161.70     12.59 o
   2 -10   8        6.67       10.10      3.95 o
   3 -10   8      434.14      425.10     27.54 o
   4 -10   8       54.69       57.47     17.79 o
   5 -10   8      343.48      332.68     39.47 o
  -5  -9   8      148.92      206.42     36.15 o
  -4  -9   8       14.67        8.73     10.24 o
  -3  -9   8      269.25      320.91     39.77 o
  -2  -9   8       20.05       19.48     15.87 o
  -1  -9   8      939.26     1018.37     65.16 o
   0  -9   8        4.45        7.96      3.53 o
   1  -9   8      434.51      460.79     22.21 o
   2  -9   8      196.89      201.67     13.28 o
   3  -9   8      360.29      327.77     31.22 o
   4  -9   8       34.52       31.93     11.84 o
   5  -9   8       35.24       72.06     21.17 o
  -5  -8   8       79.21       70.98     11.38 o
  -4  -8   8       49.60       50.40      7.55 o
  -3  -8   8      922.63      795.30     27.01 o
  -2  -8   8       54.85       48.96     17.03 o
  -1  -8   8      452.87      415.34     16.68 o
   0  -8   8      525.22      599.25     18.78 o
   1  -8   8      102.33      109.85      8.21 o
   2  -8   8       35.96       53.12      5.56 o
   3  -8   8        0.28       25.66      8.42 o
   4  -8   8      193.19      209.82     29.19 o
   5  -8   8        5.78       12.37     12.88 o
   6  -8   8      172.50      125.56     28.79 o
  -6  -7   8       23.86       25.77      9.73 o
  -5  -7   8      242.34      227.08     21.96 o
  -4  -7   8      142.45      152.83     17.87 o
  -3  -7   8      761.43      744.67     15.14 o
  -2  -7   8      508.85      554.48     19.16 o
  -1  -7   8      137.98      168.56     12.72 o
   0  -7   8     1054.42     1055.16     27.89 o
   1  -7   8      279.72      301.30     13.17 o
   2  -7   8      359.64      367.48     13.78 o
   3  -7   8        7.91        2.66      7.97 o
   4  -7   8     1033.48      970.09     74.76 o
   5  -7   8       17.64       30.67     16.33 o
   6  -7   8      168.74      198.08     33.58 o
  -7  -6   8       82.06       66.38     16.62 o
  -6  -6   8      135.89      145.10     20.12 o
  -5  -6   8      382.06      436.09     31.85 o
  -4  -6   8      160.02      204.33     12.31 o
  -3  -6   8       57.83       80.29      6.48 o
  -2  -6   8     2131.94     2041.33     36.08 o
  -1  -6   8     1317.79     1412.23     32.69 o
   0  -6   8      956.42      963.83     32.31 o
   1  -6   8       62.95       56.71      5.38 o
   2  -6   8     2537.95     2574.14     42.81 o
   3  -6   8       46.59       49.63      8.19 o
   4  -6   8      209.15      195.60     17.44 o
   5  -6   8       81.77       97.37     24.56 o
   6  -6   8      224.24      305.96     41.01 o
  -7  -5   8       45.47       44.58     14.96 o
  -6  -5   8        8.07       -2.21      9.05 o
  -5  -5   8       38.48       29.90      7.31 o
  -4  -5   8      132.59      140.93     12.31 o
  -3  -5   8       51.75       55.29      9.84 o
  -2  -5   8      478.95      471.90     20.40 o
  -1  -5   8      139.08      147.24      9.57 o
   0  -5   8     1726.43     1781.89     40.01 o
   1  -5   8       45.29       50.41      4.81 o
   2  -5   8      149.60      148.77      9.63 o
   3  -5   8       40.10       55.26     12.19 o
   4  -5   8       58.29       62.70     10.18 o
   5  -5   8      140.81      151.52     27.58 o
   6  -5   8       72.59       85.04     24.75 o
  -7  -4   8        4.01      -10.27     10.27 o
  -6  -4   8        5.13        9.04      7.38 o
  -5  -4   8       15.64        2.87      7.51 o
  -4  -4   8      159.79      136.39     12.81 o
  -3  -4   8       15.40       33.33      6.67 o
  -2  -4   8      366.66      346.63     13.02 o
  -1  -4   8      643.46      685.61     23.12 o
   0  -4   8      828.65      793.70     23.56 o
   1  -4   8       69.43       72.59      5.67 o
   2  -4   8       17.88       12.09      3.73 o
   3  -4   8      606.14      676.93     29.08 o
   4  -4   8      163.24      170.22     15.40 o
   5  -4   8       61.56       73.12     22.81 o
   6  -4   8        0.03        1.94     12.41 o
  -8  -3   8      103.28      110.11     23.30 o
  -7  -3   8       20.99       29.79     13.04 o
  -6  -3   8      741.10      750.55     33.87 o
  -5  -3   8        6.59        4.96      6.56 o
  -4  -3   8      424.50      405.79     22.41 o
  -3  -3   8      489.09      534.92     25.14 o
  -2  -3   8     1096.45     1069.63     37.02 o
  -1  -3   8      177.12      190.08      9.61 o
   0  -3   8      241.90      295.03     12.52 o
   1  -3   8     1978.30     2024.12    184.65 o
   2  -3   8      326.25      379.94     15.27 o
   3  -3   8      367.30      375.21     38.85 o
   4  -3   8        1.02        4.12      5.53 o
   5  -3   8      283.99      245.44     34.93 o
   6  -3   8        1.38        1.93     13.68 o
  -8  -2   8      344.16      408.74     42.76 o
  -7  -2   8       82.22       78.30     19.75 o
  -6  -2   8      326.96      317.42     32.74 o
  -5  -2   8      418.42      366.63     23.62 o
  -4  -2   8      191.46      231.45     17.44 o
  -3  -2   8      255.74      234.50     16.96 o
  -2  -2   8       88.17       99.56     11.89 o
  -1  -2   8     2447.90     2398.79     42.22 o
   0  -2   8      122.41      167.19     15.30 o
   1  -2   8     2507.67     2692.59     74.94 o
   2  -2   8        0.87        4.16      2.87 o
   3  -2   8      637.73      604.99     25.21 o
   4  -2   8       71.22       60.46      9.22 o
   5  -2   8      340.34      346.71     43.29 o
   6  -2   8       17.88       43.21     19.72 o
  -8  -1   8       81.01       66.03     20.29 o
  -7  -1   8      141.85       78.99     19.78 o
  -6  -1   8       28.36       15.79     12.33 o
  -5  -1   8      556.59      657.62     45.84 o
  -4  -1   8      135.24      150.28     34.05 o
  -3  -1   8     1411.42     1384.40     65.39 o
  -2  -1   8       37.79       29.87      8.05 o
  -1  -1   8     4697.67     4268.96     82.09 o
   0  -1   8        2.51        8.75      6.85 o
   1  -1   8     1393.06     1361.42     55.23 o
   2  -1   8      537.92      582.53     18.57 o
   3  -1   8     1026.28     1067.84     34.73 o
   4  -1   8       63.75       61.58      9.45 o
   5  -1   8       25.25       12.34     16.45 o
  -8   0   8        7.69       28.72     15.53 o
  -7   0   8      513.54      582.89     49.28 o
  -6   0   8      128.58      164.63     25.10 o
  -5   0   8     1377.77     1353.80     71.13 o
  -4   0   8       58.11       67.13     10.95 o
  -3   0   8     3006.63     3167.98     82.64 o
  -2   0   8       17.64        7.36      6.06 o
  -1   0   8      384.56      410.77     24.97 o
   0   0   8      849.43      815.07     43.43 o
   1   0   8     1335.47     1330.29     69.90 o
   2   0   8      472.61      409.35     38.63 o
   3   0   8      177.65      168.26     14.64 o
   4   0   8      276.63      327.93     39.88 o
   5   0   8       26.19       23.22     14.02 o
  -8   1   8        2.02       12.73     12.54 o
  -7   1   8      497.10      526.82     47.95 o
  -6   1   8       64.85       46.20     17.48 o
  -5   1   8      744.17      704.60     50.14 o
  -4   1   8       77.89       85.69     18.14 o
  -3   1   8       92.88       93.48     12.63 o
  -2   1   8      174.26      138.24      8.77 o
  -1   1   8      196.66      183.72     23.02 o
   0   1   8      980.44      901.48     55.67 o
   1   1   8      435.44      412.74     37.79 o
   2   1   8      638.88      587.40     47.98 o
   3   1   8       17.03       16.53      3.27 o
   4   1   8      598.61      685.19     59.79 o
   5   1   8       16.63       16.87     15.61 o
  -8   2   8        5.74       16.68     16.17 o
  -7   2   8       39.66       51.38     16.75 o
  -6   2   8       82.22       87.51     20.26 o
  -5   2   8       84.88       91.95     19.89 o
  -4   2   8       91.97      129.33     13.21 o
  -3   2   8       19.27       20.16      6.40 o
  -2   2   8     1054.49     1132.22     34.42 o
  -1   2   8      376.49      387.34     37.05 o
   0   2   8      262.95      285.73     31.82 o
   1   2   8        8.95       10.50     10.70 o
   2   2   8      798.96      720.18     21.30 o
   3   2   8        4.19        5.79     14.61 o
   4   2   8      120.14      125.33     26.70 o
  -8   3   8       29.79       49.16     19.00 o
  -7   3   8       79.90       60.43     18.50 o
  -6   3   8      163.06      173.54     27.65 o
  -5   3   8      114.08      121.91     14.71 o
  -4   3   8     1154.54     1220.95     43.94 o
  -3   3   8      153.92      201.45     15.13 o
  -2   3   8      340.05      352.02     18.69 o
  -1   3   8        8.26        9.34      9.67 o
   0   3   8      260.99      236.21     30.35 o
   1   3   8       11.08       -7.61     11.69 o
   2   3   8      154.42      156.21     10.02 o
   3   3   8       47.43       28.97     15.63 o
   4   3   8       35.80       49.25     18.94 o
  -7   4   8       33.72       47.43     18.27 o
  -6   4   8      866.68      901.17     65.22 o
  -5   4   8        6.97        9.43      7.08 o
  -4   4   8      932.79      887.97     37.78 o
  -3   4   8       41.87       37.74      7.74 o
  -2   4   8      553.50      575.46     26.13 o
  -1   4   8      143.47      141.72     25.97 o
   0   4   8      527.10      533.08     46.17 o
   1   4   8      144.77      153.00     25.28 o
   2   4   8      148.58      155.38     28.88 o
   3   4   8      307.57      279.56     38.05 o
  -7   5   8        8.88       -2.48      9.94 o
  -6   5   8      520.75      497.75     49.09 o
  -5   5   8       61.32      116.32     24.90 o
  -4   5   8      663.92      714.17     34.60 o
  -3   5   8      471.59      535.13     28.49 o
  -2   5   8      970.82     1026.45     58.94 o
  -1   5   8      505.86      492.29     46.36 o
   0   5   8      274.56      300.93     35.57 o
   1   5   8      609.82      540.66     49.33 o
   2   5   8      142.81      120.92     26.71 o
  -6   6   8      122.18      131.35     27.18 o
  -5   6   8      292.18      262.07     36.44 o
  -4   6   8      495.79      542.84     52.18 o
  -3   6   8      443.24      445.00     47.67 o
  -2   6   8      133.35      157.55     29.53 o
  -1   6   8      459.01      427.20     43.12 o
   0   6   8       28.46       24.24     14.33 o
   1   6   8      275.24      246.00     34.61 o
   2   6   8        2.02       30.23     15.83 o
  -6   7   8       60.68       39.59     20.21 o
  -5   7   8      244.93      224.12     35.06 o
  -4   7   8       68.82      110.54     26.36 o
  -3   7   8      179.44      144.67     28.22 o
  -2   7   8       11.51        2.55     11.91 o
  -1   7   8      458.41      497.44     47.96 o
   0   7   8        8.06      -14.18     14.18 o
  -4   8   8       63.92       31.58     17.33 o
  -3   8   8      586.89      572.88     55.84 o
  -2   8   8        8.55       17.72     13.84 o
  -1   8   8       62.51       21.99     15.18 o
   0 -13   9       53.34       71.62     21.57 o
   1 -13   9      124.34      120.31     26.97 o
   2 -13   9      162.90      143.40     28.23 o
  -2 -12   9       96.20      108.66     25.93 o
  -1 -12   9      176.77      229.99     34.84 o
   0 -12   9       69.77       93.24     22.76 o
   1 -12   9      113.12      123.72     25.26 o
   2 -12   9        0.98       12.59     12.10 o
   3 -12   9       40.51       37.24     16.27 o
  -3 -11   9       80.42       93.74     25.62 o
  -2 -11   9       23.33       35.96     14.60 o
  -1 -11   9      225.07      207.29     31.69 o
   0 -11   9        4.57      -13.65     13.65 o
   1 -11   9       55.73       27.29     12.97 o
   2 -11   9       18.09       13.98     11.71 o
   3 -11   9      254.11      304.35     36.69 o
   4 -11   9        0.02       -6.81      7.93 o
  -4 -10   9        0.67      -17.72     17.72 o
  -3 -10   9      239.25      207.69     34.80 o
  -2 -10   9        9.79      -17.23     17.23 o
  -1 -10   9      317.87      319.25     36.88 o
   0 -10   9       46.55       49.97     16.56 o
   1 -10   9      749.61      790.78     34.46 o
   2 -10   9       50.05       58.44      8.56 o
   3 -10   9      257.37      250.64     26.83 o
   4 -10   9       76.11       66.93     18.63 o
   5 -10   9       66.59       32.95     16.47 o
  -5  -9   9      216.47      213.50     35.58 o
  -4  -9   9        0.00      -16.95     16.95 o
  -3  -9   9      433.25      513.65     50.48 o
  -2  -9   9       59.92       53.41     16.39 o
  -1  -9   9     1307.93     1308.20     47.15 o
   0  -9   9      410.54      407.73     15.42 o
   1  -9   9      852.41      819.51     22.66 o
   2  -9   9      252.27      267.14     13.48 o
   3  -9   9       28.91       38.95     10.09 o
   4  -9   9      248.42      221.38     31.24 o
   5  -9   9       34.25       47.30     18.10 o
  -4  -8   9       37.59       29.85      9.53 o
  -3  -8   9      381.67      347.87     18.05 o
  -2  -8   9      545.81      561.57     50.42 o
  -1  -8   9     1069.62     1106.72     39.25 o
   0  -8   9      359.35      345.35     15.21 o
   1  -8   9       55.80       54.09      6.17 o
   2  -8   9      826.42      779.33     21.63 o
   3  -8   9      125.18      104.73     13.89 o
   4  -8   9      283.50      273.38     33.88 o
   5  -8   9        0.15        4.67     14.46 o
  -6  -7   9       25.82       34.91     10.97 o
  -5  -7   9       64.20       62.49     13.06 o
  -4  -7   9      295.40      303.80     14.52 o
  -3  -7   9      243.38      241.19     12.00 o
  -2  -7   9      246.11      237.12     11.56 o
  -1  -7   9       22.29       23.03      4.35 o
   0  -7   9     1406.05     1454.21     43.91 o
   1  -7   9      112.93      105.75     16.28 o
   2  -7   9     1276.13     1272.01     28.32 o
   3  -7   9        0.57       -7.16      8.67 o
   4  -7   9      430.01      472.97     28.61 o
   5  -7   9       18.79       48.11     16.96 o
  -6  -6   9      167.40      152.50     20.92 o
  -5  -6   9       59.25       65.92     13.73 o
  -4  -6   9      126.95      133.96     23.09 o
  -3  -6   9        0.19        0.27      2.83 o
  -2  -6   9      259.32      256.47     10.95 o
  -1  -6   9       16.76       20.10      4.54 o
   0  -6   9     1902.67     1938.69     43.97 o
   1  -6   9        8.92        6.54      3.86 o
   2  -6   9      490.83      536.82     22.36 o
   3  -6   9      246.58      263.94     19.50 o
   4  -6   9      243.00      247.99     44.18 o
   5  -6   9       18.06       -6.11     13.64 o
  -7  -5   9        3.88        6.65     12.12 o
  -6  -5   9      161.96      185.73     24.03 o
  -5  -5   9        0.13        2.40      6.50 o
  -4  -5   9       34.59       56.45      9.08 o
  -3  -5   9      155.41      138.22      9.83 o
  -2  -5   9      806.47      817.47     21.81 o
  -1  -5   9        6.35        5.03      3.40 o
   0  -5   9      136.90      134.88      9.85 o
   1  -5   9      562.40      560.24     21.04 o
   2  -5   9      341.28      326.16     26.63 o
   3  -5   9       88.22       94.24     11.69 o
   4  -5   9        7.21        0.82      3.88 o
   5  -5   9      132.68      142.83     28.15 o
  -7  -4   9        0.77        4.78      9.52 o
  -6  -4   9      238.00      279.69     30.64 o
  -5  -4   9      212.70      217.42     17.76 o
  -4  -4   9     1303.35     1395.72     46.45 o
  -3  -4   9      169.46      117.27     14.89 o
  -2  -4   9      308.79      331.56     13.48 o
  -1  -4   9      656.57      638.52     21.72 o
   0  -4   9      338.85      344.06     15.07 o
   1  -4   9      841.66      872.16     56.67 o
   2  -4   9      216.76      205.58     14.61 o
   3  -4   9      695.14      636.58     28.44 o
   4  -4   9        2.76        9.35      5.46 o
   5  -4   9      289.33      274.90     39.28 o
  -7  -3   9       80.91       77.10     18.76 o
  -6  -3   9      866.87      775.48     52.98 o
  -5  -3   9      493.41      477.32     38.93 o
  -4  -3   9      859.48      755.54     33.28 o
  -3  -3   9      415.67      443.06     24.34 o
  -2  -3   9       31.16       26.10      4.68 o
  -1  -3   9     1989.44     1922.46     37.54 o
   0  -3   9      609.87      574.74     17.98 o
   1  -3   9     1472.71     1404.54     51.42 o
   2  -3   9       23.94       37.79      5.85 o
   3  -3   9     1816.55     1917.68     53.83 o
   4  -3   9        2.20       14.79     13.23 o
   5  -3   9      243.24      288.81     40.78 o
  -7  -2   9      199.24      293.63     34.84 o
  -6  -2   9      241.55      254.34     31.23 o
  -5  -2   9      174.93      167.34     23.80 o
  -4  -2   9       20.21       17.82     14.77 o
  -3  -2   9     2238.14     2399.24     68.14 o
  -2  -2   9      513.33      494.91     65.17 o
  -1  -2   9      792.78      857.64     20.80 o
   0  -2   9      314.75      259.33     20.37 o
   1  -2   9     2461.49     2402.22    101.16 o
   2  -2   9       26.70       29.07     13.21 o
   3  -2   9      487.73      512.94     21.93 o
   4  -2   9      186.19      206.13     32.69 o
   5  -2   9      132.12      169.95     33.42 o
  -7  -1   9       86.23      104.55     22.09 o
  -6  -1   9        8.79        9.94     12.55 o
  -5  -1   9     1435.72     1294.04     70.93 o
  -4  -1   9       26.32       17.19      9.60 o
  -3  -1   9     1915.38     1916.61     60.87 o
  -2  -1   9      178.65      153.83     15.98 o
  -1  -1   9     1066.98     1019.73     33.85 o
   0  -1   9      277.32      266.51     28.84 o
   1  -1   9      658.99      773.58     52.85 o
   2  -1   9      229.83      217.71     29.44 o
   3  -1   9      171.03      138.81     25.63 o
   4  -1   9      379.46      367.71     43.59 o
   5  -1   9       72.43       44.62     18.88 o
  -7   0   9      342.65      230.63     32.29 o
  -6   0   9       17.18       38.11     15.26 o
  -5   0   9     1439.17     1460.26     78.69 o
  -4   0   9       22.48        9.89      9.91 o
  -3   0   9      172.72      159.00     23.99 o
  -2   0   9      848.51      797.17     36.72 o
  -1   0   9      797.63      736.06     35.50 o
   0   0   9       15.31       10.21     10.95 o
   1   0   9       13.68        9.06     11.59 o
   2   0   9      931.50      950.68     63.72 o
   3   0   9      213.47      220.30     31.72 o
   4   0   9      237.91      264.93     37.63 o
  -7   1   9      174.56      210.25     32.21 o
  -6   1   9        4.36       11.42     11.79 o
  -5   1   9        1.19       -4.21     10.52 o
  -4   1   9      409.44      470.34     42.55 o
  -3   1   9      280.32      306.33     24.88 o
  -2   1   9      101.54      108.77     11.62 o
  -1   1   9        0.55       -3.91      5.89 o
   0   1   9      708.52      793.38     54.63 o
   1   1   9       48.19       51.57     16.95 o
   2   1   9      182.02      153.31     26.50 o
   3   1   9        1.80       -8.22     15.03 o
   4   1   9      129.07      126.99     26.89 o
  -7   2   9        4.25       12.33     13.80 o
  -6   2   9      166.15      177.80     28.91 o
  -5   2   9       79.72       86.27     20.96 o
  -4   2   9      759.27      780.17     75.65 o
  -3   2   9      105.45      116.40     11.39 o
  -2   2   9     1119.02     1135.57     71.11 o
  -1   2   9        0.31        7.73      7.75 o
   0   2   9      421.51      338.15     36.42 o
   1   2   9        2.51        8.62     12.73 o
   2   2   9       79.37       85.18     22.11 o
   3   2   9       63.75       72.91     22.15 o
  -7   3   9       33.88       11.92     12.89 o
  -6   3   9      709.24      683.84     57.31 o
  -5   3   9       64.08       50.53     10.72 o
  -4   3   9     1404.70     1520.13     55.77 o
  -3   3   9        7.69        4.56      4.52 o
  -2   3   9     1115.79     1146.41     34.53 o
  -1   3   9       92.89       96.11     15.05 o
   0   3   9      560.80      675.94     53.28 o
   1   3   9      200.51      192.26     30.68 o
   2   3   9      381.66      416.08     45.33 o
   3   3   9      113.67       83.96     23.70 o
  -7   4   9        5.34        9.42     14.74 o
  -6   4   9      350.53      326.90     41.49 o
  -5   4   9       42.89       74.34     21.38 o
  -4   4   9      543.87      598.39     30.69 o
  -3   4   9      227.15      249.17     18.02 o
  -2   4   9      777.20      826.15     62.40 o
  -1   4   9      477.63      432.99     30.57 o
   0   4   9      486.96      500.70     46.62 o
   1   4   9      403.29      438.87     45.68 o
   2   4   9      123.36       96.93     24.06 o
  -6   5   9       95.34       81.69     21.91 o
  -5   5   9       84.83      132.22     26.78 o
  -4   5   9      209.91      272.42     37.40 o
  -3   5   9      346.74      363.08     43.69 o
  -2   5   9      210.70      156.91     29.71 o
  -1   5   9      511.18      450.66     45.74 o
   0   5   9       73.59       49.30     17.51 o
   1   5   9      181.15      199.11     32.26 o
  -5   6   9       86.98       80.15     24.02 o
  -4   6   9       18.52       30.68     16.87 o
  -3   6   9      453.34      399.76     47.15 o
  -2   6   9       71.37       85.88     22.66 o
  -1   6   9      157.00      203.95     31.71 o
   0   6   9       12.18        3.50     12.07 o
  -4   7   9       22.30      -17.33     17.33 o
  -3   7   9      130.06      136.57     29.17 o
  -2   7   9       20.72       31.54     16.47 o
  -1   7   9      241.05      232.68     36.48 o
  -2 -12  10       86.98       88.88     23.63 o
  -1 -12  10       66.80       85.98     22.16 o
   0 -12  10        0.03       -7.97     10.95 o
   1 -12  10      252.65      283.74     36.89 o
   2 -12  10        5.57        3.80     10.88 o
  -3 -11  10       67.54       81.44     23.58 o
  -2 -11  10        0.63       10.53     13.47 o
  -1 -11  10      193.77      201.74     31.10 o
   0 -11  10        0.04      -11.94     11.94 o
   1 -11  10      272.17      351.07     38.84 o
   2 -11  10        8.81       10.81      6.62 o
   3 -11  10      151.73      162.20     19.09 o
  -4 -10  10        0.86      -19.58     19.58 o
  -3 -10  10      106.62      131.44     27.55 o
  -2 -10  10       29.94       36.53     16.09 o
  -1 -10  10      466.54      491.91     46.08 o
   0 -10  10       16.33       20.63      7.23 o
   1 -10  10      365.94      381.90     32.61 o
   2 -10  10      303.57      300.71     22.73 o
   3 -10  10      230.01      199.68     19.91 o
   4 -10  10       46.10       49.12     18.37 o
  -5  -9  10      167.70      174.11     32.67 o
  -4  -9  10       50.58       56.28     17.41 o
  -3  -9  10      319.32      350.63     41.68 o
  -2  -9  10       67.74       84.18     20.74 o
  -1  -9  10      360.16      314.80     18.46 o
   0  -9  10      500.83      569.03     27.98 o
   1  -9  10      439.51      432.69     25.62 o
   2  -9  10      306.49      310.05     22.79 o
   3  -9  10       56.16       80.70     18.99 o
   4  -9  10      257.96      212.24     31.25 o
  -5  -8  10      105.69      101.56     24.58 o
  -4  -8  10       86.37       78.23     11.03 o
  -3  -8  10       94.35       57.93     17.99 o
  -2  -8  10      151.84      159.75     18.82 o
  -1  -8  10       33.06       39.20      5.41 o
   0  -8  10      168.56      185.19     12.05 o
   1  -8  10       36.07       24.28      6.15 o
   2  -8  10      270.57      297.62     15.05 o
   3  -8  10        0.08      -12.80     12.80 o
   4  -8  10      326.32      343.13     39.93 o
  -5  -7  10       47.70       50.94     11.64 o
  -4  -7  10      114.87      159.94     10.72 o
  -3  -7  10        0.74       -1.39      3.15 o
  -2  -7  10       32.64       54.13      6.49 o
  -1  -7  10        3.89       -1.96      3.37 o
   0  -7  10       66.72       67.95      7.42 o
   1  -7  10       25.16       23.36      5.42 o
   2  -7  10      433.95      427.84     20.88 o
   3  -7  10        7.21        4.61      5.51 o
   4  -7  10       44.95       36.62     14.81 o
   5  -7  10       34.55       32.85     17.54 o
  -6  -6  10      127.07      161.53     22.23 o
  -5  -6  10        0.28       -7.17      7.17 o
  -4  -6  10      295.32      323.91     15.85 o
  -3  -6  10        5.63       -0.51      3.08 o
  -2  -6  10      250.97      213.48     13.93 o
  -1  -6  10       69.50       78.48      7.96 o
   0  -6  10      511.88      504.19     20.16 o
   1  -6  10       84.34       69.20     15.82 o
   2  -6  10      203.77      185.87     15.60 o
   3  -6  10       96.92      113.66     13.24 o
   4  -6  10       49.98       79.95     21.15 o
   5  -6  10       69.76      102.13     25.81 o
  -6  -5  10      232.19      252.60     29.47 o
  -5  -5  10       18.35       10.91      8.61 o
  -4  -5  10      687.08      650.60     30.31 o
  -3  -5  10      155.47      172.42     10.58 o
  -2  -5  10      759.47      735.18     21.94 o
  -1  -5  10      289.55      311.21     15.46 o
   0  -5  10      259.79      275.82     14.34 o
   1  -5  10       99.33      130.09     24.39 o
   2  -5  10       27.24       39.12      7.40 o
   3  -5  10      458.14      489.95     45.89 o
   4  -5  10       89.96       66.65     21.78 o
   5  -5  10      120.77      139.77     30.10 o
  -7  -4  10       30.81       22.77     12.95 o
  -6  -4  10      340.34      345.26     34.96 o
  -5  -4  10       96.43       71.16     16.24 o
  -4  -4  10      502.21      520.49     28.09 o
  -3  -4  10      796.71      811.39     35.03 o
  -2  -4  10      597.59      632.86     20.26 o
  -1  -4  10       70.54       92.34     12.11 o
   0  -4  10        1.85        2.66      3.36 o
   1  -4  10     1015.04      943.02     58.15 o
   2  -4  10      158.93      209.51     28.85 o
   3  -4  10      519.76      532.81     48.67 o
   4  -4  10        4.36       17.62     18.17 o
   5  -4  10      331.15      323.29     43.66 o
  -7  -3  10       23.82       19.09     13.30 o
  -6  -3  10       70.08       73.45     17.60 o
  -5  -3  10      425.95      476.55     40.82 o
  -4  -3  10      297.68      321.56     32.81 o
  -3  -3  10      306.13      301.10     21.46 o
  -2  -3  10        3.25        4.66      3.79 o
  -1  -3  10     1617.16     1551.49     36.32 o
   0  -3  10       56.70       61.53     15.06 o
   1  -3  10     1189.66     1220.99     68.22 o
   2  -3  10        0.36        4.45     12.17 o
   3  -3  10      435.78      416.82     43.48 o
   4  -3  10       67.50       66.65     22.18 o
  -7  -2  10       72.85       41.22     18.03 o
  -6  -2  10        3.04      -13.33     13.33 o
  -5  -2  10      340.32      381.90     37.70 o
  -4  -2  10       38.86       41.68     13.80 o
  -3  -2  10      852.58      805.60     54.78 o
  -2  -2  10      204.44      173.86     11.27 o
  -1  -2  10     2652.88     2615.38    105.81 o
   0  -2  10       60.21       45.38     14.59 o
   1  -2  10       16.83       34.32     16.04 o
   2  -2  10      308.01      400.12     40.71 o
   3  -2  10      324.30      349.49     40.61 o
   4  -2  10       34.53       53.03     19.22 o
  -7  -1  10      175.61      212.29     32.22 o
  -6  -1  10       13.63       20.57     13.11 o
  -5  -1  10      186.86      196.26     27.58 o
  -4  -1  10      316.17      371.80     37.93 o
  -3  -1  10     1878.03     1980.48     95.44 o
  -2  -1  10       65.16       58.26     10.63 o
  -1  -1  10       32.59       31.53     13.51 o
   0  -1  10      502.80      486.85     42.22 o
   1  -1  10      281.07      266.65     33.26 o
   2  -1  10       24.73       46.42     17.19 o
   3  -1  10       23.56       23.67     17.32 o
   4  -1  10      153.05      117.99     27.57 o
  -7   0  10       78.18       76.71     21.37 o
  -6   0  10       47.85       27.66     16.17 o
  -5   0  10      257.83      243.47     31.97 o
  -4   0  10        7.10       19.90     11.98 o
  -3   0  10       27.93       19.25     12.10 o
  -2   0  10      214.54      222.89     30.04 o
  -1   0  10      108.17      130.62     16.24 o
   0   0  10      395.02      356.83     37.16 o
   1   0  10      127.54      138.40     24.37 o
   2   0  10       83.13       90.07     22.94 o
   3   0  10        0.31       -7.00     15.91 o
   4   0  10       95.70      121.21     27.26 o
  -7   1  10       47.80       24.69     15.09 o
  -6   1  10       88.59      116.20     24.90 o
  -5   1  10       79.29      102.36     22.26 o
  -4   1  10      143.61      138.30     14.94 o
  -3   1  10       28.18       27.07      6.12 o
  -2   1  10     1479.68     1555.45     86.05 o
  -1   1  10      249.11      213.11     29.48 o
   0   1  10      367.95      376.09     39.92 o
   1   1  10       34.31        9.83     12.91 o
   2   1  10      269.30      275.82     36.76 o
   3   1  10        0.04      -18.06     18.06 o
  -7   2  10       64.12       74.63     22.12 o
  -6   2  10      224.27      299.79     39.77 o
  -5   2  10       19.32        9.11     15.28 o
  -4   2  10     1114.18     1171.82     43.32 o
  -3   2  10       42.39       58.70      7.89 o
  -2   2  10     1073.69      969.61     68.62 o
  -1   2  10       40.68       52.09     18.52 o
   0   2  10      765.21      796.50     60.30 o
   1   2  10       57.70       46.14     18.84 o
   2   2  10      303.55      280.27     38.60 o
   3   2  10       89.42       76.33     23.97 o
  -6   3  10      401.67      406.95     46.52 o
  -5   3  10        1.41        3.25     13.37 o
  -4   3  10      446.20      515.96     51.89 o
  -3   3  10       35.01       22.90     14.85 o
  -2   3  10      525.82      529.90     50.05 o
  -1   3  10      176.16      141.74     26.39 o
   0   3  10      541.74      565.08     51.51 o
   1   3  10      234.78      199.70     33.62 o
   2   3  10      151.19      175.58     32.04 o
  -6   4  10      146.38      152.76     30.82 o
  -5   4  10       18.43       12.67     14.65 o
  -4   4  10       91.90       66.89     20.79 o
  -3   4  10      108.74      145.62     28.08 o
  -2   4  10      191.42      205.69     32.69 o
  -1   4  10      250.14      254.60     35.94 o
   0   4  10       71.74      131.62     27.29 o
   1   4  10      263.42      327.64     42.92 o
  -5   5  10      164.76      169.87     32.69 o
  -4   5  10      121.00      160.65     31.21 o
  -3   5  10      150.39      144.45     28.49 o
  -2   5  10       25.01       46.94     17.60 o
  -1   5  10      259.41      284.74     38.49 o
   0   5  10        7.54       -3.45     12.86 o
  -4   6  10       35.08       42.13     21.20 o
  -3   6  10      148.11      155.52     31.81 o
  -2   6  10        4.15      -15.87     15.87 o
   0 -12  11       26.83       44.27     17.22 o
   1 -12  11       48.24       13.53     14.90 o
  -2 -11  11       11.69       18.01     15.84 o
  -1 -11  11        9.50       19.59     13.95 o
   0 -11  11       85.70       83.73     19.54 o
   1 -11  11      306.25      331.91     37.60 o
   2 -11  11       14.85       25.29      9.45 o
  -3 -10  11       74.26      104.44     24.98 o
  -2 -10  11       41.85       40.73     15.08 o
  -1 -10  11      110.21      125.85     22.78 o
   0 -10  11       87.71      124.07     22.58 o
   1 -10  11      188.50      189.25     18.54 o
   2 -10  11      108.97      100.82     14.49 o
   3 -10  11       41.77       87.70     21.96 o
  -4  -9  11       26.40       35.54     17.39 o
  -3  -9  11       84.85       50.39     17.81 o
  -2  -9  11      179.10      218.98     31.12 o
  -1  -9  11      153.34      168.49     14.43 o
   0  -9  11       37.46       53.01     13.52 o
   1  -9  11        1.12       -4.93      6.07 o
   2  -9  11      159.42      164.01     17.08 o
   3  -9  11       32.05       40.41     16.16 o
  -5  -8  11        6.94       25.36     15.09 o
  -4  -8  11      115.51       99.02     21.60 o
  -3  -8  11       30.40        3.78     10.17 o
  -2  -8  11       51.30       46.34      8.14 o
  -1  -8  11       17.20        7.53     11.66 o
   0  -8  11        4.36        4.13      3.54 o
   1  -8  11       11.45        0.16      4.79 o
   2  -8  11       33.90       29.08     12.88 o
   3  -8  11       19.44       18.18     15.00 o
   4  -8  11       66.50      100.23     24.33 o
  -5  -7  11       10.07       -0.76      7.65 o
  -4  -7  11      153.55      152.97     24.36 o
  -3  -7  11        1.01        0.12      3.85 o
  -2  -7  11      180.10      188.18     12.37 o
  -1  -7  11       25.66       35.17      6.39 o
   0  -7  11      210.53      187.96     14.32 o
   1  -7  11       53.59       44.18      8.82 o
   2  -7  11      154.89      174.03     26.60 o
   3  -7  11       89.97       96.37     21.53 o
   4  -7  11       83.06       61.78     23.59 o
  -6  -6  11      152.72      135.73     22.29 o
  -5  -6  11        2.32       -6.17      7.57 o
  -4  -6  11      433.05      472.70     34.02 o
  -3  -6  11       26.89       29.61      5.21 o
  -2  -6  11     1060.17     1076.03     32.46 o
  -1  -6  11      173.79      175.20     12.13 o
   0  -6  11      659.74      708.69     44.15 o
   1  -6  11      165.92      181.02     25.26 o
   2  -6  11      160.70      183.94     27.17 o
   3  -6  11       89.17       89.09     20.98 o
   4  -6  11       21.61       10.59     13.61 o
  -6  -5  11       54.37       43.95     14.45 o
  -5  -5  11       55.33       42.47     12.65 o
  -4  -5  11      447.99      430.86     31.97 o
  -3  -5  11      172.97      155.31     10.71 o
  -2  -5  11      360.75      345.03     15.38 o
  -1  -5  11      380.22      370.22     17.40 o
   0  -5  11       76.09       60.55     12.36 o
   1  -5  11      195.35      211.60     27.71 o
   2  -5  11       10.34       24.11     13.74 o
   3  -5  11      306.32      322.63     39.53 o
   4  -5  11        0.23      -16.49     16.49 o
  -6  -4  11       40.32       36.15     13.75 o
  -5  -4  11       74.89       63.12     16.52 o
  -4  -4  11       75.40       68.99     18.04 o
  -3  -4  11      207.74      237.34     17.81 o
  -2  -4  11        4.45        3.48      4.47 o
  -1  -4  11      827.10      826.95     29.40 o
   0  -4  11       81.18       67.30     16.55 o
   1  -4  11      507.42      485.70     42.90 o
   2  -4  11       32.47       51.38     18.10 o
   3  -4  11      626.34      651.91     57.09 o
   4  -4  11        0.88        2.58     13.38 o
  -6  -3  11       84.81       96.11     21.53 o
  -5  -3  11       54.86      113.11     22.50 o
  -4  -3  11        6.95       -3.37      8.55 o
  -3  -3  11     1229.49     1118.69     41.67 o
  -2  -3  11      280.21      293.86     21.66 o
  -1  -3  11      567.71      562.16     18.36 o
   0  -3  11      221.87      203.49     27.97 o
   1  -3  11     1103.49     1041.41     66.42 o
   2  -3  11        0.17       -5.09     13.46 o
   3  -3  11       37.96       71.17     22.64 o
   4  -3  11       59.00       35.62     21.08 o
  -6  -2  11        6.32       17.48     12.39 o
  -5  -2  11      372.74      363.82     39.93 o
  -4  -2  11       18.93       22.04     12.87 o
  -3  -2  11      237.70      216.67     31.28 o
  -2  -2  11      184.80      190.02     10.87 o
  -1  -2  11      405.13      441.57     40.41 o
   0  -2  11       76.87       98.38     21.50 o
   1  -2  11       35.26       40.94     17.60 o
   2  -2  11       28.33       15.50     14.42 o
   3  -2  11        1.12        9.63     13.01 o
  -6  -1  11       21.63       32.77     13.99 o
  -5  -1  11      189.79      189.88     29.08 o
  -4  -1  11        5.53        5.31     11.25 o
  -3  -1  11        0.59       -8.18     12.57 o
  -2  -1  11      442.51      433.89     29.37 o
  -1  -1  11      322.55      295.94     34.14 o
   0  -1  11       17.33       14.83     14.02 o
   1  -1  11        7.25        7.40     13.44 o
   2  -1  11      449.08      382.65     44.12 o
   3  -1  11       46.80       61.47     20.67 o
  -6   0  11       21.49      -15.92     15.92 o
  -5   0  11       32.37       37.89     17.42 o
  -4   0  11      424.10      426.50     45.19 o
  -3   0  11      408.24      446.25     46.11 o
  -2   0  11      169.48      146.30     21.59 o
  -1   0  11        5.97       10.98     12.48 o
   0   0  11     1306.21     1325.03     79.48 o
   1   0  11       61.88       45.22     17.73 o
   2   0  11      250.84      208.12     33.92 o
   3   0  11       12.06       22.99     16.18 o
  -6   1  11      281.46      273.00     38.24 o
  -5   1  11       89.22      111.34     25.48 o
  -4   1  11      427.89      374.42     43.55 o
  -3   1  11       21.62       14.94     16.40 o
  -2   1  11      911.73      904.12     45.34 o
  -1   1  11        2.72       -6.99     13.43 o
   0   1  11      751.75      738.28     59.12 o
   1   1  11       28.03       21.87     14.73 o
   2   1  11      239.14      269.89     38.42 o
  -6   2  11      274.66      225.97     36.54 o
  -5   2  11        3.92        7.42     15.73 o
  -4   2  11      326.84      305.51     39.88 o
  -3   2  11       29.92       23.73     12.90 o
  -2   2  11      367.18      398.52     30.55 o
  -1   2  11       44.10       51.71     18.07 o
   0   2  11      203.67      211.36     33.37 o
   1   2  11      232.52      210.47     35.61 o
  -5   3  11       40.12       20.35     15.92 o
  -4   3  11      193.41      214.18     35.85 o
  -3   3  11       35.68       72.51     20.89 o
  -2   3  11       79.97       87.53     16.29 o
  -1   3  11      150.20      152.45     29.20 o
   0   3  11      106.03      150.07     29.48 o
   1   3  11      155.07      138.62     29.22 o
  -5   4  11       97.09      112.48     28.79 o
  -4   4  11       71.13       93.25     25.24 o
  -3   4  11      163.29      116.77     28.39 o
  -2   4  11       35.20       47.33     12.76 o
  -1   4  11      216.87      190.29     32.88 o
  -1 -11  12      211.46      179.13     28.02 o
   0 -11  12        1.60       -9.87      9.87 o
  -2 -10  12       15.97       -2.65     11.43 o
  -1 -10  12        8.14       -8.40      8.40 o
   0 -10  12      246.14      214.92     28.33 o
   1 -10  12       63.78       66.14     11.19 o
   2 -10  12       21.96       42.00     22.74 o
  -3  -9  12       42.27       17.84     12.88 o
  -2  -9  12      248.67      255.80     31.85 o
  -1  -9  12       20.83       23.60     11.26 o
   0  -9  12      155.98      163.83     19.06 o
   1  -9  12        1.83        1.10      5.78 o
   2  -9  12       33.77       38.25     17.34 o
  -4  -8  12      105.87       99.08     23.36 o
  -3  -8  12        1.01       -8.64     11.21 o
  -2  -8  12      292.65      353.00     22.15 o
  -1  -8  12        4.35       -3.04      8.18 o
   0  -8  12      200.62      231.52     18.67 o
   1  -8  12       63.63       59.86     10.12 o
   2  -8  12      219.98      208.12     29.78 o
   3  -8  12       25.35       29.43     15.12 o
  -5  -7  12        1.67       -0.91      7.91 o
  -4  -7  12      208.12      193.53     18.27 o
  -3  -7  12       10.37       19.58      7.18 o
  -2  -7  12      490.26      475.95     26.33 o
  -1  -7  12      105.69      102.15     14.03 o
   0  -7  12      673.76      698.53     31.54 o
   1  -7  12      185.29      146.49     14.70 o
   2  -7  12      199.35      172.61     28.50 o
   3  -7  12      111.41      134.68     27.62 o
  -5  -6  12        8.68       43.96     14.11 o
  -4  -6  12      194.10      187.15     14.19 o
  -3  -6  12      102.48      115.77     11.15 o
  -2  -6  12      479.49      480.49     26.30 o
  -1  -6  12      327.76      348.69     20.95 o
   0  -6  12      248.41      276.47     17.89 o
   1  -6  12      267.66      306.31     35.33 o
   2  -6  12       14.94        5.96     12.04 o
   3  -6  12      247.01      259.28     38.21 o
  -5  -5  12       44.34       57.12     19.94 o
  -4  -5  12       21.57       23.07      6.03 o
  -3  -5  12      222.25      209.40     15.54 o
  -2  -5  12       54.47       67.65     10.06 o
  -1  -5  12      199.29      257.40     36.67 o
   0  -5  12        3.05      -13.70     13.70 o
   1  -5  12      599.06      550.79     47.93 o
   2  -5  12        7.51       10.11     13.52 o
   3  -5  12      251.07      208.71     33.65 o
  -6  -4  12        8.65       12.07     11.60 o
  -5  -4  12      242.66      233.42     31.45 o
  -4  -4  12       33.30       42.96     15.43 o
  -3  -4  12      135.13      117.13     11.14 o
  -2  -4  12       16.72       15.69      6.21 o
  -1  -4  12      802.79      846.29     56.54 o
   0  -4  12        0.04       11.18     13.47 o
   1  -4  12      608.47      560.51     49.51 o
   2  -4  12       31.06       41.87     18.11 o
   3  -4  12      127.42      120.41     27.31 o
  -6  -3  12       21.86       11.95     12.00 o
  -5  -3  12      287.45      272.69     36.22 o
  -4  -3  12        0.91       12.83     10.94 o
  -3  -3  12      254.63      272.72     16.63 o
  -2  -3  12       89.57       81.40     13.83 o
  -1  -3  12      685.65      670.76     51.64 o
   0  -3  12        4.39       19.47     13.30 o
   1  -3  12       13.66        9.83     12.40 o
   2  -3  12      168.51      182.15     31.71 o
   3  -3  12       44.86       65.63     22.25 o
  -6  -2  12        0.37      -13.89     13.89 o
  -5  -2  12       68.83       60.55     20.61 o
  -4  -2  12      218.03      235.27     33.20 o
  -3  -2  12      395.28      442.42     33.95 o
  -2  -2  12        1.04       -3.45      8.27 o
  -1  -2  12       31.33       19.48     13.31 o
   0  -2  12      417.19      377.09     40.77 o
   1  -2  12      108.42       89.55     21.37 o
   2  -2  12       81.36      101.96     25.61 o
  -6  -1  12      145.52      145.03     28.69 o
  -5  -1  12      254.84      240.07     35.14 o
  -4  -1  12      103.41      130.15     27.26 o
  -3  -1  12       30.76       39.61     16.66 o
  -2  -1  12      390.94      361.56     28.20 o
  -1  -1  12       87.13      107.05     23.86 o
   0  -1  12      549.33      490.40     47.87 o
   1  -1  12       46.57       36.21     16.40 o
   2  -1  12      378.17      409.25     47.42 o
  -6   0  12      179.59      216.57     35.82 o
  -5   0  12      122.56       86.91     25.23 o
  -4   0  12      263.85      222.88     35.79 o
  -3   0  12        8.13       16.11     13.35 o
  -2   0  12      832.96      837.49     44.42 o
  -1   0  12       70.83       84.66     21.52 o
   0   0  12      346.64      291.83     37.20 o
   1   0  12       57.58       20.06     13.84 o
  -5   1  12        8.07        4.36     13.20 o
  -4   1  12      443.12      541.82     55.03 o
  -3   1  12        2.01        2.49     14.57 o
  -2   1  12      149.47      149.81     19.95 o
  -1   1  12       82.79       63.13     21.26 o
   0   1  12      200.91      222.84     34.61 o
   1   1  12       38.00       17.46     14.38 o
  -5   2  12       10.96       31.22     18.99 o
  -4   2  12      202.64      215.86     36.22 o
  -3   2  12       72.10       63.18     21.35 o
  -2   2  12       94.62      114.55     18.01 o
  -1   2  12       90.65       96.57     23.52 o
   0   2  12       72.14       83.35     23.14 o
  -3   3  12      248.38      266.08     40.46 o
  -2   3  12      130.99      138.19     26.46 o
  -2  -9  13       86.57       90.66     18.86 o
  -1  -9  13        1.83        3.31      7.40 o
   0  -9  13      306.94      322.05     33.41 o
   1  -9  13        0.22       13.77     12.30 o
  -3  -8  13        2.01       -6.58     10.82 o
  -2  -8  13      134.73      139.10     22.41 o
  -1  -8  13       11.55       30.20     13.59 o
   0  -8  13      273.89      258.68     31.53 o
   1  -8  13       38.28       28.80     16.79 o
  -4  -7  13       53.21       57.96     17.08 o
  -3  -7  13       36.09       40.89     13.94 o
  -2  -7  13      122.90      145.71     14.80 o
  -1  -7  13       50.94       44.76     14.74 o
   0  -7  13      110.11      152.47     24.93 o
   1  -7  13      169.70      132.53     25.23 o
   2  -7  13       65.36       94.01     23.56 o
  -4  -6  13       91.64       90.55     27.05 o
  -3  -6  13       48.53       41.58      9.79 o
  -2  -6  13       27.52       16.05     11.25 o
  -1  -6  13      155.37      151.86     23.87 o
   0  -6  13       31.63       43.60     16.69 o
   1  -6  13      154.32      137.88     24.91 o
   2  -6  13        3.27       -3.87     14.21 o
  -4  -5  13       21.47       24.75      7.00 o
  -3  -5  13      135.59      170.72     24.45 o
  -2  -5  13        0.42      -13.32     13.32 o
  -1  -5  13      184.73      194.06     28.61 o
   0  -5  13        4.74       19.23     13.46 o
   1  -5  13      191.34      211.74     31.44 o
   2  -5  13       15.19       20.90     15.93 o
  -5  -4  13      162.61      179.12     29.19 o
  -4  -4  13        2.68       -6.33      8.13 o
  -3  -4  13      337.99      352.01     28.70 o
  -2  -4  13        9.75        3.11     12.11 o
  -1  -4  13       62.67       78.01     19.00 o
   0  -4  13       82.97       75.50     20.39 o
   1  -4  13      195.12      150.92     28.48 o
   2  -4  13        4.54       -4.75     13.59 o
  -5  -3  13      269.10      307.00     40.30 o
  -4  -3  13        0.46        2.99      8.24 o
  -3  -3  13      114.49      114.62     16.28 o
  -2  -3  13       94.94       91.91     21.69 o
  -1  -3  13      142.42      166.08     28.48 o
   0  -3  13       34.08       34.26     14.78 o
   1  -3  13       21.81       34.68     16.97 o
  -5  -2  13      115.19       98.74     25.82 o
  -4  -2  13       82.55       92.24     23.38 o
  -3  -2  13       92.67      111.77     16.98 o
  -2  -2  13      245.03      222.98     32.67 o
  -1  -2  13      142.04       97.90     23.20 o
   0  -2  13       89.98       79.06     21.61 o
   1  -2  13        5.78        0.67     13.35 o
  -4  -1  13      306.90      289.45     39.46 o
  -3  -1  13      133.82      118.16     18.07 o
  -2  -1  13      144.13      156.72     27.98 o
  -1  -1  13        0.01        5.83     11.51 o
   0  -1  13      452.22      465.62     49.14 o
  -4   0  13      128.22       93.51     26.21 o
  -3   0  13        0.36        9.73      9.86 o
  -2   0  13      274.92      269.64     37.20 o
  -1   0  13        3.31        7.00     11.18 o
   0   0  13      135.10      181.65     31.71 o
  -3   1  13       66.36       68.30     15.96 o
  -2   1  13      256.30      301.95     40.87 o
  -2  -7  14       27.77       36.38     14.72 o
  -1  -7  14       72.03       80.70     19.52 o
  -2  -6  14       79.96      110.37     22.51 o
  -1  -6  14       66.10      100.62     23.13 o
   0  -6  14        2.17      -14.27     14.27 o
  -3  -5  14      125.68      126.85     23.79 o
  -2  -5  14        9.40      -10.08     13.82 o
  -1  -5  14      177.00      158.58     27.85 o
   0  -5  14        1.56        2.10     13.16 o
  -3  -4  14      143.15      160.61     19.13 o
  -2  -4  14       50.91       16.94     13.92 o
  -1  -4  14      153.38      114.60     25.55 o
  -3  -3  14      225.29      263.83     25.54 o
  -2  -3  14       55.04        7.82     11.23 o
  -1  -3  14       52.10       61.71     22.27 o
  -2  -2  14      185.16      202.19     32.40 o
 
