# Supplementary material for: Crystal structure of bis­(1,3-di­meth­oxy­imidazolin-2-yl­idene)silver(I) hexa­fluorido­phosphate, N-heterocyclic carbene (NHC) complex
Source: Acta Crystallogr E Crystallogr Commun. 2015 Dec 9;71(Pt 12):m251–2. doi: 10.1107/S2056989015023130 (PMC4719859; doi:10.1107/S2056989015023130)
Supplement: Supplementary file 3 [file e-71-0m251-Isup3.mol]

Scheme.cdx
  ChemDraw11131515372D

 26 25  0  0  0  0  0  0  0  0999 V2000
   -1.2033    2.0945    0.0000 C   0  0  0  0  0  0  0  0  0  0  0  0
   -2.0283    2.0945    0.0000 C   0  0  0  0  0  0  0  0  0  0  0  0
   -2.2833    1.3099    0.0000 N   0  0  0  0  0  0  0  0  0  0  0  0
   -1.6158    0.8250    0.0000 C   0  0  0  0  0  0  0  0  0  0  0  0
   -0.9484    1.3099    0.0000 N   0  0  0  0  0  0  0  0  0  0  0  0
   -0.1515    1.0964    0.0000 O   0  0  0  0  0  0  0  0  0  0  0  0
   -3.0801    1.0964    0.0000 O   0  0  0  0  0  0  0  0  0  0  0  0
    0.4319    1.6798    0.0000 C   0  0  0  0  0  0  0  0  0  0  0  0
   -3.6635    1.6798    0.0000 C   0  0  0  0  0  0  0  0  0  0  0  0
   -1.6158    0.0000    0.0000 Ag  0  3  0  0  0  0  0  0  0  0  0  0
   -1.6158   -0.8250    0.0000 C   0  0  0  0  0  0  0  0  0  0  0  0
   -2.2833   -1.3099    0.0000 N   0  0  0  0  0  0  0  0  0  0  0  0
   -2.0283   -2.0945    0.0000 C   0  0  0  0  0  0  0  0  0  0  0  0
   -1.2033   -2.0945    0.0000 C   0  0  0  0  0  0  0  0  0  0  0  0
   -0.9484   -1.3099    0.0000 N   0  0  0  0  0  0  0  0  0  0  0  0
   -0.1515   -1.0964    0.0000 O   0  0  0  0  0  0  0  0  0  0  0  0
   -3.0801   -1.0964    0.0000 O   0  0  0  0  0  0  0  0  0  0  0  0
    0.4319   -1.6798    0.0000 C   0  0  0  0  0  0  0  0  0  0  0  0
   -3.6635   -1.6798    0.0000 C   0  0  0  0  0  0  0  0  0  0  0  0
    2.8789   -0.0880    0.0000 P   0  0  0  0  0  0  0  0  0  0  0  0
    3.3638   -0.7554    0.0000 F   0  0  0  0  0  0  0  0  0  0  0  0
    3.6635    0.1670    0.0000 F   0  0  0  0  0  0  0  0  0  0  0  0
    2.8789    0.7370    0.0000 F   0  0  0  0  0  0  0  0  0  0  0  0
    2.0943    0.1670    0.0000 F   0  0  0  0  0  0  0  0  0  0  0  0
    2.3940   -0.7554    0.0000 F   0  0  0  0  0  0  0  0  0  0  0  0
    1.2693   -0.0092    0.0000 F   0  5  0  0  0  0  0  0  0  0  0  0
  1  2  2  0      
  2  3  1  0      
  3  4  4  0      
  4  5  4  0      
  5  1  1  0      
  5  6  1  0      
  3  7  1  0      
  6  8  1  0      
  7  9  1  0      
  4 10  1  0      
 10 11  1  0      
 11 12  4  0      
 12 13  1  0      
 13 14  2  0      
 14 15  1  0      
 15 11  4  0      
 15 16  1  0      
 12 17  1  0      
 16 18  1  0      
 17 19  1  0      
 20 21  1  0      
 20 22  1  0      
 20 23  1  0      
 20 24  1  0      
 20 25  1  0      
M  CHG  2  10   1  26  -1
M  STY  1   1 SUP
M  SLB  1   1   1
M  SAL   1  7  20  21  22  23  24  25  26
M  SMT   1 PF6
M  END
