# Supplementary material for: Crystal structure of bis­(1,3-di­meth­oxy­imidazolin-2-yl­idene)silver(I) hexa­fluorido­phosphate, N-heterocyclic carbene (NHC) complex
Source: Acta Crystallogr E Crystallogr Commun. 2015 Dec 9;71(Pt 12):m251–2. doi: 10.1107/S2056989015023130 (PMC4719859; doi:10.1107/S2056989015023130)
Supplement: Supplementary file 4 [file e-71-0m251-Isup4.cml]

<?xml version="1.0"?>
<cml xmlns="http://www.xml-cml.org/schema">
<molecule>
<atomArray>
<atom elementType="C" id="a10636" x2="8.63742" y2="-16.4282"/>
<atom elementType="C" id="a10638" x2="7.11442" y2="-16.4282"/>
<atom elementType="N" hydrogenCount="0" id="a10640" x2="6.64379" y2="-17.8767"/>
<atom elementType="C" id="a10642" x2="7.87592" y2="-18.7719"/>
<atom elementType="N" hydrogenCount="0" id="a10644" x2="9.10806" y2="-17.8767"/>
<atom elementType="O" hydrogenCount="0" id="a10651" x2="10.5792" y2="-18.2709"/>
<atom elementType="O" hydrogenCount="0" id="a10653" x2="5.17269" y2="-18.2709"/>
<atom elementType="C" id="a10655" x2="11.6561" y2="-17.194"/>
<atom elementType="C" id="a10657" x2="4.09576" y2="-17.194"/>
<atom elementType="Ag" formalCharge="1" hydrogenCount="0" id="a10659" x2="7.87592" y2="-20.2949"/>
<atom elementType="C" id="a10661" x2="7.87592" y2="-21.8179"/>
<atom elementType="N" hydrogenCount="0" id="a10663" x2="6.64379" y2="-22.7131"/>
<atom elementType="C" id="a10665" x2="7.11442" y2="-24.1616"/>
<atom elementType="C" id="a10667" x2="8.63742" y2="-24.1616"/>
<atom elementType="N" hydrogenCount="0" id="a10669" x2="9.10806" y2="-22.7131"/>
<atom elementType="O" hydrogenCount="0" id="a10676" x2="10.5792" y2="-22.3189"/>
<atom elementType="O" hydrogenCount="0" id="a10678" x2="5.17269" y2="-22.3189"/>
<atom elementType="C" id="a10680" x2="11.6561" y2="-23.3958"/>
<atom elementType="C" id="a10682" x2="4.09576" y2="-23.3958"/>
</atomArray>
<bondArray>
<bond atomRefs2="a10636 a10638" id="b10646" order="2"/>
<bond atomRefs2="a10638 a10640" id="b10647" order="1"/>
<bond atomRefs2="a10640 a10642" id="b10648" order="A"/>
<bond atomRefs2="a10642 a10644" id="b10649" order="A"/>
<bond atomRefs2="a10644 a10636" id="b10650" order="1"/>
<bond atomRefs2="a10644 a10651" id="b10652" order="1"/>
<bond atomRefs2="a10640 a10653" id="b10654" order="1"/>
<bond atomRefs2="a10651 a10655" id="b10656" order="1"/>
<bond atomRefs2="a10653 a10657" id="b10658" order="1"/>
<bond atomRefs2="a10642 a10659" id="b10660" order="1"/>
<bond atomRefs2="a10659 a10661" id="b10662" order="1"/>
<bond atomRefs2="a10661 a10663" id="b10671" order="A"/>
<bond atomRefs2="a10663 a10665" id="b10672" order="1"/>
<bond atomRefs2="a10665 a10667" id="b10673" order="2"/>
<bond atomRefs2="a10667 a10669" id="b10674" order="1"/>
<bond atomRefs2="a10669 a10661" id="b10675" order="A"/>
<bond atomRefs2="a10669 a10676" id="b10677" order="1"/>
<bond atomRefs2="a10663 a10678" id="b10679" order="1"/>
<bond atomRefs2="a10676 a10680" id="b10681" order="1"/>
<bond atomRefs2="a10678 a10682" id="b10683" order="1"/>
</bondArray>
</molecule>
<molecule>
<atomArray>
<atom elementType="R" id="a10685" x2="12.9332" y2="-20.3119"/>
</atomArray>
</molecule>
</cml>
